# Supplementary material for: Poly[[μ-(1-ammonio­ethane-1,1-di­yl)bis­(hydrogenphospho­nato)]diaquachloridodisodium]: a powder X-ray diffraction study
Source: Acta Crystallogr Sect E Struct Rep Online. 2012 Apr 28;68(Pt 5):m699–700. doi: 10.1107/S1600536812018077 (PMC3344415; doi:10.1107/S1600536812018077)
Supplement: Supplementary file 1 [file e-68-0m699-sup1.cif]

##############################################################################
#                                                                            #
# This CIF contains the data in a paper accepted for publication in          #
# Acta Crystallographica Section E. It conforms to the requirements of       #
# Notes for Authors for Acta Crystallographica Section E, and has been       #
# peer reviewed under the auspices of the IUCr Commission on Journals.       #
#                                                                            #
# Full details of the Crystallographic Information File format               #
# are given in the paper "The Crystallographic Information File (CIF):       #
# a New Standard Archive File for Crystallography" by S. R. Hall, F. H.      #
# Allen and I. D. Brown [Acta Cryst. (1991), A47, 655-685].                  #
#                                                                            #
# The current version of the core CIF dictionary is obtainable from          #
# ftp://ftp.iucr.org/pub/cif_core.dic.                                       #
#                                                                            #
# Software is freely available for graphical display of the structure(s)     #
# in this CIF. For information consult the CIF software page                 #
# http://www.iucr.org/resources/cif/software.                                #
#                                                                            #
# This file may be used for bona fide research purposes within the           #
# scientific community so long as proper attribution is given to the journal # 
# article from which it was obtained.                                        #
#                                                                            #
##############################################################################
data_global
_audit_creation_method     "from EXP file using GSAS2CIF"
_journal_data_validation_number     ?
_journal_date_recd_electronic     2012-04-09
_journal_date_accepted     2012-04-23
_journal_name_full     'Acta Crystallographica, Section E'
_journal_year     2012
_journal_volume     68
_journal_issue      5
_journal_page_first     m699
_journal_page_last     m700
_journal_paper_category     QM
_journal_paper_doi     10.1107/S1600536812018077
_journal_coeditor_code     WM2620
_publ_contact_author_name     'Mwaffak Rukiah'
_publ_contact_author_address
;
Department of Chemistry
Atomic Energy Commission of Syria (AECS)
PO Box 6091
Damascus
Syrian Arab Republic
;
_publ_contact_author_email     'cscientific@aec.org.sy'
_publ_contact_author_fax     '++ 963 11 6112289'
_publ_contact_author_phone     '++ 963 11 2132580'
_publ_section_title
;\
Poly[[\m-(1-ammonioethane-1,1-\
diyl)bis(hydrogenphosphonato)]diaquachloridodisodium]: a powder X-ray
diffraction study
;
loop_
    _publ_author_name
    _publ_author_footnote
    _publ_author_address
    'Rukiah, Mwaffak' .
;
Department of Chemistry
Atomic Energy Commission of Syria (AECS)
PO Box 6091
Damascus
Syrian Arab Republic
;
    'Assaad, Thaer' .
;
Department of Chemistry
Atomic Energy Commission of Syria (AECS)
PO Box 6091
Damascus
Syrian Arab Republic
;
_pd_block_id     2012-02-01T10:47|EHDP2-1|Mwaffak_Rukiah|stadip
_refine_special_details
;
For pattern indexing, the extraction of the peak positions was carried out with
the program <i>WinPLOTR</i> (Roisnel & Rodriguez-Carvajal, 2001). Pattern
indexing was performed with the program <i>DicVol4.0</i> (Boultif & Lou\"er,
2004). The first 20 lines of the powder pattern were completely indexed on the
basis of a primitive monoclinic cell. The absolute error on each observed line
was fixed at 0.02\% (2\q). The figures of merit are sufficiently high to support
the obtained indexing results [<i>M</i>(20) = 112.2, F(20) = 164.1(0.0029, 42)].
The whole powder diffraction pattern from 7 to 92\% (2\q) was subsequently
refined with cell and resolution constraints (Le Bail <i>et al.</i>,
1988) with a space group without systematic extinctions in the monoclinic
system, <i>P2/m</i>, using the "profile matching" option of the program
<i>FullProf</i> (Rodriguez-Carvajal, 2001). The best estimated space
group in the monoclinic system was P2~1~/<i>m</i> which was determined with
the program <i>Check Group</i> interfaced by <i>WinPLOTR</i> (Roisnel
& Rodriguez, 2001). The number of molecules per unit cell was estimated
to be equal to <i>Z</i> = 2.
The structure was solved by direct methods using the program
<i>EXPO2009</i> (Altomare <i>et al.</i>, 2009). The model found by this
program was introduced in the program <i>GSAS</i> (Larson & Von Dreele,
2004<b>)</b> implemented in <i>EXPGUI</i> (Toby, 2001) for Rietveld
refinement. The background was refined using a shifted Chebyshev polynomial
with 20 coefficients. During the Rietveld refinement, the effect of
asymmetry of low-order peaks was corrected using a pseudo-Voigt description of
the peak shape (Thompson <i>et al.</i>, 1987) which allows for angle-dependent
asymmetry with axial divergence (Finger <i>et al.</i>, 1994). The two
asymmetry parameters of this function <i>S/L</i> and <i>D/L</i> were both
fixed at 0.0215 during the Rietveld refinement. Intensities were corrected
from absorption effects with a \m<i>.d</i> value of 0.5155. The preferred
orientation was modelled using a March-Dollase function with a ratio egal to
1.12753 for the axis [001]. The use of the preferred orientation correction
leads to better molecular geometry with better agreement factors.
;
data_I
_chemical_name_systematic
;
Poly[[\m-(1-ammonioethane-1,1-
diyl)bis(hydrogenphosphonato)]diaquachloridodisodium]
;
_chemical_name_common     ?
_chemical_formula_moiety     'C2 H12 Cl N Na2 O8 P2'
_chemical_formula_sum     "C2 H12 Cl N Na2 O8 P2"
_chemical_formula_structural     ?
_chemical_formula_analytical     ?
_chemical_formula_iupac     '[Na2 (C2 H8 N O6 P2) Cl (H2 O)2]'
_chemical_formula_weight     321.50
_chemical_melting_point     623
_symmetry_cell_setting     monoclinic
_symmetry_space_group_name_H-M     'P 21/m'
_symmetry_space_group_name_Hall     '-P 2yb'
loop_
    _symmetry_equiv_pos_site_id
    _symmetry_equiv_pos_as_xyz
    1 +x,+y,+z
    2 -x,+y+1/2,-z
    -1 -x,-y,-z
    -2 +x,-y+1/2,+z
_cell_length_a     5.53806(4)
_cell_length_b     10.50365(8)
_cell_length_c     10.20960(10)
_cell_angle_alpha     90.0
_cell_angle_beta     104.0764(7)
_cell_angle_gamma     90.0
_cell_volume     576.058(8)
_cell_formula_units_Z     2
_cell_measurement_temperature     298
_cell_special_details     ?
_exptl_crystal_density_diffrn     1.854
_exptl_crystal_density_meas     ?
_exptl_crystal_density_method     ?
_exptl_crystal_F_000     ?
_pd_char_colour     'white'
_pd_char_particle_morphology     'Fine powder'
_exptl_absorpt_coefficient_mu     6.622
_exptl_absorpt_correction_type     cylinder
_exptl_absorpt_process_details
;
Absorption/surface roughness correction: function number 4
in GSAS (Larson & Von Dreele, 2004).
Flat plate transmission absorption correction,
terms =     0.51550         0.0000,
correction is not refined.
;
_exptl_absorpt_correction_T_min     0.3180
_exptl_absorpt_correction_T_max     0.4509
_exptl_special_details
;
All chemical reagents and solvents were of commercial quality and used as
received. NMR spectra were recorded on a Bruker Bio spin 400 spectrometer (400
MHz for ^1^H, 100 MHz for ^13^C, 162 MHz for ^31^P). Chemical shifts (\d) were
expressed in p.p.m. relative to TMS as an internal standard. IR spectra were
recorded on FTIR-JASCO 300E. Melting points were determined using a Stuart
SMP3 melting point apparatus. The powder sample of compound (I) was slightly
ground in a mortar, loaded into two foils of Mylar and fixed in the sample
holder with a mask of suitable internal diameter (8.0 mm). X-ray powder
diffraction patterns were obtained on a Stoe Stadi-P diffractometer with
monochromatic Cu K~\a1~ radiation (\l = 1.5406 \%A) selected using an
incident-beam curved-crystal germanium Ge(111) monochromator, using the Stoe
transmission geometry (horizontal set-up) with a linear position-sensitive
detector (PSD). The pattern was scanned over the angular range 7--92\% (2\q)
The sample was ground lightly in a mortar, loaded between two Mylar foils and
fixed in the sample holder with a mask of 8.0 mm internal diameter.
;
_diffrn_ambient_temperature     298
_diffrn_radiation_type     'Cu K\a~1~'
_diffrn_radiation_wavelength     1.5406
_diffrn_radiation_monochromator     'curved Ge(111)'
_diffrn_measurement_device_type     'STOE Transmission STADI P'
_pd_instr_dist_src/mono     260
_pd_instr_dist_mono/spec     130
_pd_instr_dist_src/spec     ?
_pd_instr_dist_spec/anal     ?
_pd_instr_dist_anal/detc     ?
_pd_instr_dist_spec/detc     173
_pd_instr_location
;
Chemistry Department
 Atomic Energy Commission
 Damascus
 P.O.Box 6091
 Syrian Arab Republic
;
_pd_meas_2theta_range_min     7.00
_pd_meas_2theta_range_max     91.98
_pd_meas_2theta_range_inc     0.02
_pd_meas_number_of_points     4250
_pd_meas_scan_method     step
_pd_meas_special_details     ?
_reflns_number_total     525
_refine_ls_matrix_type     full
_refine_ls_goodness_of_fit_all     1.33
_refine_ls_restrained_S_all     ?
_refine_ls_restrained_S_obs     ?
_refine_ls_number_parameters     109
_refine_ls_number_restraints     10
_refine_ls_number_constraints     0
_refine_ls_hydrogen_treatment     mixed
_refine_ls_weighting_scheme     ?
_refine_ls_weighting_details     ?
_refine_ls_shift/su_max     0.08
_refine_ls_shift/su_mean     0.00
_refine_diff_density_max     0.177
_refine_diff_density_min     -0.162
_refine_ls_extinction_method     ?
_refine_ls_extinction_coef     ?
loop_
    _atom_type_symbol
    _atom_type_number_in_cell
    _atom_type_scat_Cromer_Mann_a1
    _atom_type_scat_Cromer_Mann_a2
    _atom_type_scat_Cromer_Mann_a3
    _atom_type_scat_Cromer_Mann_a4
    _atom_type_scat_Cromer_Mann_b1
    _atom_type_scat_Cromer_Mann_b2
    _atom_type_scat_Cromer_Mann_b3
    _atom_type_scat_Cromer_Mann_b4
    _atom_type_scat_Cromer_Mann_c
    _atom_type_scat_dispersion_real
    _atom_type_scat_dispersion_imag
    _atom_type_scat_source
    P 4.0 6.43450 1.90670 4.17910 27.1570 1.78000 0.52600 1.49080 68.1645
                                                                         1.11490
                                                                           0.296
                                                                           0.433
                                                      International_Tables_Vol_C
    Cl-1 2.0 18.2915 0.00660 7.20840 1.17170 6.53370 19.5424 2.33860 60.4486
                                                                         -16.378
                                                                           0.364
                                                                           0.702
                                                      International_Tables_Vol_C
    Na+1 4.0 3.25650 2.66710 3.93620 6.11530 1.39980 0.20010 1.00320 14.0390
                                                                         0.40400
                                                                           0.135
                                                                           0.124
                                                      International_Tables_Vol_C
    O 16.0 3.04850 13.2771 2.28680 5.70110 1.54630 0.32390 0.86700 32.9089
                                                                         0.25080
                                                                           0.049
                                                                           0.032
                                                      International_Tables_Vol_C
    N 2.0 12.2126 0.00570 3.13220 9.89330 2.01250 28.9975 1.16630 0.58260
                                                                         -11.529
                                                                           0.031
                                                                           0.018
                                                      International_Tables_Vol_C
    C 4.0 2.31000 20.8439 1.02000 10.2075 1.58860 0.56870 0.86500 51.6512
                                                                         0.21560
                                                                           0.018
                                                                           0.009
                                                      International_Tables_Vol_C
    H 24.0 0.49300 10.5109 0.32291 26.1257 0.14019 3.14236 0.04081 57.7997
                                                                         0.00304
                                                                           0.000
                                                                           0.000
                                                      International_Tables_Vol_C
_computing_data_collection     'WinXPOW (Stoe & Cie, 1999)'
_computing_cell_refinement     'GSAS (Larson & Von Dreele, 2004)'
_computing_data_reduction     'WinXPOW (Stoe & Cie, 1999)'
_computing_structure_solution     'EXPO2009 (Altomare <i>et al.</i>, 2009)'
_computing_structure_refinement     'GSAS (Larson & Von Dreele, 2004)'
_computing_molecular_graphics     'ORTEP-3 (Farrugia, 1997)'
_computing_publication_material     'publCIF  (Westrip, 2010)'
_pd_calibration_special_details
;
The principle of the linear PSD calibration is a stepwise
  movement of the PSD over a fixed reflection [Si (111)].
  An additional addresswise intensity correction can be
  performed using the constant background of the fluorescence
  from an amorphous iron-sample.
;
_pd_phase_name     EHDP2-1
_pd_prep_cool_rate     ?
_pd_prep_pressure     101.3
_pd_prep_temperature     298
_pd_proc_2theta_range_min     7.00
_pd_proc_2theta_range_max     91.98
_pd_proc_2theta_range_inc     0.02
_pd_calc_method     "Rietveld Refinement"
_pd_proc_info_data_reduction     none
_pd_proc_info_datetime     2012-02-01T10:47:00
_pd_proc_info_excluded_regions     none
_pd_proc_ls_background_function
;   GSAS Background function number 1 with 20 terms.
 Shifted Chebyshev function of 1st kind
      1:    914.240     2:   -1034.48     3:    577.328     4:   -206.578
      5:    31.4580     6:    15.1650     7:   -17.0889     8:   0.311333
      9:    15.3490    10:   -12.5113    11:    3.19417    12:    9.78413
     13:   -11.5493    14:    7.63897    15:  -0.448352    16:   -4.70971
     17:    6.05628    18:   -4.89696    19:    6.60474    20:   -2.48023
;
_pd_proc_ls_peak_cutoff     0.00100
_pd_proc_ls_pref_orient_corr
;
March-Dollase
AXIS  1 Ratio=   1.12753  h= 0.000  k= 0.000  l= 1.000
Prefered orientation correction range: Min=   0.69761, Max=   1.19727
;
_pd_proc_ls_prof_R_factor     0.0286
_pd_proc_ls_prof_wR_factor     0.0383
_pd_proc_ls_prof_wR_expected     0.0293
_pd_proc_ls_profile_function
;
CW Profile function number 4 with 21 terms
Pseudovoigt profile coefficients as parameterized in Thompson <i>et al.</i>
(1987)
Asymmetry correction of Finger <i>et al.</i> (1994).
Microstrain broadening by Stephens (1999).
#1(GU)   =    0.000 #2(GV)   =    0.000 #3(GW)   =   11.529
#4(GP)   =    0.000 #5(LX)   =    0.000 #6(ptec) =     2.91
#7(trns) =     0.00 #8(shft) =  -1.5788 #9(sfec) =     0.00
#10(S/L) =   0.0215 #11(H/L) =   0.0215 #12(eta) =   0.6000
#13(S400 ) =  2.1E-01 #14(S040 ) =  2.3E-02 #15(S004 ) =  1.2E-02
#16(S220 ) =  4.2E-02 #17(S202 ) =  4.6E-02 #18(S022 ) =  1.7E-03
#19(S301 ) =  8.7E-02 #20(S103 ) = -3.8E-05 #21(S121 ) =  2.8E-03
Peak tails are ignored  where the intensity is below 0.0010 times the peak
  Aniso. broadening axis   0.0   0.0   1.0
;
_pd_proc_ls_special_details     ?
_pd_proc_number_of_points     4250
_pd_spec_mount_mode     transmission
_pd_spec_mounting
;
powder loaded between two Mylar foils
;
_pd_spec_shape     flat_sheet
_pd_spec_size_axial     8
_pd_spec_size_equat     8
_pd_spec_size_thick     0.1
loop_
    _atom_site_type_symbol
    _atom_site_label
    _atom_site_fract_x
    _atom_site_fract_y
    _atom_site_fract_z
    _atom_site_U_iso_or_equiv
    _atom_site_thermal_displace_type
    _atom_site_occupancy
    _atom_site_symmetry_multiplicity
    P P1 0.1295(3)   0.10112(14) 0.1805(2)   0.01656 Uani 1.0 4
    Cl Cl1 0.6926(3)   0.25 0.5220(2)   0.02613 Uani 1.0 2
    Na Na1 0.5 0.0 0.5 0.03054 Uani 1.0 2
    Na Na2 0.1724(5) 0.25 0.5042(3)   0.02699 Uani 1.0 2
    O O1 0.1724(6) 0.0974(3)   0.3308(4) 0.0137(11) Uiso 1.0 4
    O O2 -0.1356(6) 0.0911(3)   0.0983(4) 0.0137(11) Uiso 1.0 4
    O O3 0.2987(8) -0.0041(4) 0.1397(4) 0.0164(11) Uiso 1.0 4
    O O1w 0.2545(8) 0.0669(4) 0.6478(5) 0.0326(13) Uiso 1.0 4
    N N1 0.5321(15) 0.25 0.1977(9) 0.022(2)   Uiso 1.0 2
    C C1 0.2590(13) 0.25 0.1280(8) 0.009(3)   Uiso 1.0 2
    C C2 0.2359(11) 0.25 -0.0250(6) 0.007(2)   Uiso 1.0 2
    H H1c2 0.0613(15) 0.25 -0.0726(10) 0.009(3)   Uiso 1.0 2
    H H2c2 0.315(2)   0.1743(6) -0.0494(10) 0.009(3)   Uiso 1.0 4
    H H1n1 0.608(7) 0.185(3)   0.173(5) 0.033(3)   Uiso 1.0 4
    H H2n1 0.576(11) 0.25 0.2855(10) 0.033(3)   Uiso 1.0 2
    H H3 0.252(8) -0.040(3)   0.0666(19) 0.0246(17) Uiso 1.0 4
    H H1w 0.132(5) 0.021(4) 0.639(5) 0.0488(19) Uiso 1.0 4
    H H2w 0.337(7) 0.077(4) 0.7255(17) 0.0488(19) Uiso 1.0 4
loop_
    _atom_site_aniso_label
    _atom_site_aniso_U_11
    _atom_site_aniso_U_22
    _atom_site_aniso_U_33
    _atom_site_aniso_U_12
    _atom_site_aniso_U_13
    _atom_site_aniso_U_23
    P1 0.0136(12) 0.0168(12) 0.0188(16) -0.0016(11) 0.0031(12) -0.0026(13)
    Cl1 0.0162(17) 0.0362(17) 0.024(2)   0.0 0.0015(16) 0.0
    Na1 0.037(3)   0.031(3)   0.031(3)   0.008(2)   0.022(3)   0.007(3)
    Na2 0.027(2)   0.030(2)   0.024(3)   0.0 0.004(2)   0.0
_geom_special_details     ?
loop_
    _geom_bond_atom_site_label_1
    _geom_bond_atom_site_label_2
    _geom_bond_site_symmetry_1
    _geom_bond_site_symmetry_2
    _geom_bond_distance
    _geom_bond_publ_flag
    P1 O1 . 1_555 1.495(4) n
    P1 O2 . 1_555 1.507(4) n
    P1 O3 . 1_555 1.570(4) n
    P1 C1 . 1_555 1.853(4) n
    C2 C1 . 1_555 1.537(9) n
    C2 H1c2 . 1_555 0.971(11) n
    C2 H2c2 . 1_555 0.969(9) n
    N1 C1 . 1_555 1.507(10) n
    N1 H1n1 . 1_555 0.87(3)   n
    N1 H2n1 . 1_555 0.870(14) n
    Na1 Cl1 . 1_555 2.8226(7) n
    Na2 Cl1 . 1_455 2.707(3)   n
    Na2 Cl1 . 1_555 2.842(3)   n
    Na1 O1 . 1_555 2.408(3)   n
    Na1 O1w . 1_555 2.370(5) n
    Na2 O1 . 1_555 2.389(4) n
    Na2 O1w . 1_555 2.394(5) n
loop_
    _geom_angle_atom_site_label_1
    _geom_angle_atom_site_label_2
    _geom_angle_atom_site_label_3
    _geom_angle_site_symmetry_1
    _geom_angle_site_symmetry_2
    _geom_angle_site_symmetry_3
    _geom_angle
    _geom_angle_publ_flag
    O1 P1 O2 1_555 . 1_555 117.4(2)   n
    O1 P1 O3 1_555 . 1_555 107.4(2)   n
    O1 P1 C1 1_555 . 1_555 110.0(3)   n
    O2 P1 O3 1_555 . 1_555 111.5(2)   n
    O2 P1 C1 1_555 . 1_555 106.9(3)   n
    O3 P1 C1 1_555 . 1_555 102.7(3)   n
    P1 C1 P1 1_555 . -2_555 115.1(4) n
    P1 C1 N1 1_555 . 1_555 106.1(4) n
    P1 C1 C2 1_555 . 1_555 110.6(3)   n
    N1 C1 C2 1_555 . 1_555 107.8(7) n
    C1 C2 H1c2 1_555 . 1_555 109.6(4) n
    C1 C2 H2c2 1_555 . 1_555 109.3(4) n
    H1c2 C2 H2c2 1_555 . 1_555 109.3(5) n
    H2c2 C2 H2c2 1_555 . -2_555 110.1(11) n
    C1 N1 H1n1 1_555 . 1_555 111.(4)   n
    C1 N1 H2n1 1_555 . 1_555 119(4) n
    H1n1 N1 H1n1 1_555 . -2_555 103(5) n
    H1n1 N1 H2n1 1_555 . 1_555 105(4) n
    O1 Na1 O1 1_555 . -1_656 180.0 n
    O1 Na1 O1w 1_555 . 1_555 83.23(13) n
    O1 Na1 O1w 1_555 . -1_656 96.77(13) n
    O1w Na1 O1w 1_555 . -1_656 180.0 n
    Cl1 Na1 Cl1 1_555 . 2_646 180.0 n
    Cl1 Na1 O1 1_555 . 1_555 82.29(9) n
    Cl1 Na1 O1 1_555 . -1_656 97.71(9) n
    Cl1 Na1 O1w 1_555 . 1_555 86.43(10) n
    Cl1 Na1 O1w 1_555 . -1_656 93.57(10) n
    O1 Na2 O1 1_555 . -2_555 84.3(2)   n
    O1 Na2 O1w 1_555 . 1_555 83.14(14) n
    O1 Na2 O1w 1_555 . -2_555 163.5(2)   n
    O1w Na2 O1w 1_555 . -2_555 106.9(3)   n
    Cl1 Na2 Cl1 1_455 . 1_555 172.72(18) n
    Cl1 Na2 O1 1_455 . 1_555 103.11(14) n
    Cl1 Na2 O1 1_455 . -2_565 92.54(2) n
    Cl1 Na2 O1w 1_455 . 1_555 90.14(14) n
    Cl1 Na2 O1w 1_455 . -2_565 90.02(3) n
    Na1 Cl1 Na1 1_555 . 2_656 136.97(7) n
    Na1 Cl1 Na2 1_555 . 1_555 68.74(4) n
    Na1 Cl1 Na2 1_555 . 1_655 110.65(4) n
    Na2 Cl1 Na2 1_555 . 1_655 172.72(18) n
    P1 O1 Na1 1_555 . 1_555 130.6(2)   n
    P1 O1 Na2 1_555 . 1_555 135.7(2)   n
    Na1 O1 Na2 1_555 . 1_555 83.63(13) n
    Na1 O1w Na2 1_555 . 1_555 84.34(16) n
    Na1 O1w H1w 1_555 . 1_555 110(4) n
    Na1 O1w H2w 1_555 . 1_555 113.(4)   n
    Na2 O1w H1w 1_555 . 1_555 112(4) n
    Na2 O1w H2w 1_555 . 1_555 118.(3)   n
    H1w O1w H2w 1_555 . 1_555 116(4) n
loop_
    _geom_torsion_atom_site_label_1
    _geom_torsion_atom_site_label_2
    _geom_torsion_atom_site_label_3
    _geom_torsion_atom_site_label_4
    _geom_torsion_site_symmetry_1
    _geom_torsion_site_symmetry_2
    _geom_torsion_site_symmetry_3
    _geom_torsion_site_symmetry_4
    _geom_torsion
    _geom_torsion_publ_flag
    Na2 Cl1 Na1 O1 . . . . 43.53(11) n
    Na2 Cl1 Na1 O1W . . . . -40.11(13) n
    Na1 Cl1 Na2 O1 . . . . -43.99(9) n
    Na1 Cl1 Na2 O1W . . . . 39.68(12) n
    O2 P1 O1 Na1 . . . . 142.2(2) n
    O2 P1 O1 Na2 . . . . -85.9(3) n
    O3 P1 O1 Na1 . . . . 15.7(3) n
    O3 P1 O1 Na2 . . . . 147.7(3) n
    C1 P1 O1 Na1 . . . . -95.3(3) n
    C1 P1 O1 Na2 . . . . 36.7(4) n
    O1 P1 C1 N1 . . . . 58.6(5) n
    O1 P1 C1 C2 . . . . 175.2(4) n
    O1 P1 C1 P1 . . . -2_555 -58.5(5) n
    O2 P1 C1 N1 . . . . -172.9(4) n
    O2 P1 C1 C2 . . . . -56.3(5) n
    O2 P1 C1 P1 . . . -2_555 70.0(5) n
    O3 P1 C1 N1 . . . . -55.5(5) n
    O3 P1 C1 C2 . . . . 61.2(5) n
    O3 P1 C1 P1 . . . -2_555 -172.6(4) n
    Cl1 Na1 O1 P1 . . . . 98.2(2) n
    Cl1 Na1 O1 Na2 . . . . -50.23(10) n
    O1W Na1 O1 P1 . . . . -174.5(3) n
    O1W Na1 O1 Na2 . . . . 37.07(14) n
    Cl1 Na1 O1 P1 2_646 . . . -81.8(2) n
    O1W Na1 O1 P1 -1_656 . . . 5.5(3) n
    O1W Na1 O1 Na2 -1_656 . . . -142.93(14) n
    Cl1 Na1 O1W Na2 . . . . 45.75(12) n
    O1 Na1 O1W Na2 . . . . -36.91(13) n
    O1 Na1 O1W Na2 -1_656 . . . 143.09(13) n
    Cl1 Na2 O1 P1 . . . . -95.6(3) n
    Cl1 Na2 O1 Na1 . . . . 49.77(8) n
    O1W Na2 O1 P1 . . . . 178.0(3) n
    O1W Na2 O1 Na1 . . . . -36.65(14) n
    Cl1 Na2 O1 P1 1_455 . . . 89.4(3) n
    O1 Na2 O1 P1 -2_555 . . . -12.7(3) n
    O1 Na2 O1 Na1 -2_555 . . . 132.66(13) n
    Cl1 Na2 O1W Na1 . . . . -45.41(11) n
    O1 Na2 O1W Na1 . . . . 37.27(14) n
    O1W Na2 O1W Na1 -2_555 . . . -129.37(17) n
loop_
    _geom_hbond_atom_site_label_D
    _geom_hbond_atom_site_label_H
    _geom_hbond_atom_site_label_A
    _geom_hbond_site_symmetry_D
    _geom_hbond_site_symmetry_H
    _geom_hbond_site_symmetry_A
    _geom_hbond_distance_DH
    _geom_hbond_distance_HA
    _geom_hbond_distance_DA
    _geom_hbond_angle_DHA
    _geom_hbond_publ_flag
    O3 H3 O2 . . -1_555 0.82(2) 1.74(2) 2.547(6) 170(4) y
    O1W H1W O1 . . -1_556 0.82(3) 2.18(4) 2.978(6) 166(5) y
    O1W H2W O3 . . -1_656 0.82(2) 2.28(3) 2.942(6) 138(3) y
    N1 H1N1 O2 . . 1_655 0.87(3) 2.02(4) 2.848(8) 158(3) y
    N1 H2N1 Cl1 . . . 0.87(3) 2.343(10) 3.213(9) 180(3) y
