# Supplementary material for: Poly[[μ-(1-ammonio­ethane-1,1-di­yl)bis­(hydrogenphospho­nato)]diaquachloridodisodium]: a powder X-ray diffraction study
Source: Acta Crystallogr Sect E Struct Rep Online. 2012 Apr 28;68(Pt 5):m699–700. doi: 10.1107/S1600536812018077 (PMC3344415; doi:10.1107/S1600536812018077)
Supplement: Supplementary file 2 [file e-68-0m699-Isup2.rtv]

data_I
# Powder diffraction data for histogram  1
#==============================================================================
# 9. INSTRUMENT CHARACTERIZATION

_exptl_special_details
; 
The sample was ground lightly in a mortar, loaded between two Mylar foils and
fixed in the sample holder with a mask of 8.0 mm internal diameter.
;

# if regions of the data are excluded, the reason(s) are supplied here:
_pd_proc_info_excluded_regions
; ?
;

# The following item is used to identify the equipment used to record
# the powder pattern when the diffractogram was measured at a laboratory
# other than the authors' home institution, e.g. when neutron or synchrotron
# radiation is used.

_pd_instr_location
; 
  Chemistry Department
  Atomic Energy Commission
  Damascus
  P.O.Box 6091
  Syrian Arab Republic
;
_pd_calibration_special_details           # description of the method used
                                          # to calibrate the instrument
; 
The principle of the linear PSD calibration is a stepwise
  movement of the PSD over a fixed reflection [Si (111)].
  An additional addresswise intensity correction can be 
  performed using the constant background of the fluorescence
  from an amorphous iron-sample. 
;

_diffrn_ambient_temperature       298
_diffrn_source             'sealed X-ray tube'
_diffrn_source_target             Cu
_diffrn_source_type      ?
_diffrn_measurement_device_type  'STOE Transmission STADI P' 
_diffrn_detector            'Linear PSD'  
_diffrn_detector_type     'Stoe Linear PSD'       # make or model of detector

_pd_meas_scan_method           step       # options are 'step', 'cont',
                                          # 'tof', 'fixed' or
                                          # 'disp' (= dispersive)
_pd_meas_special_details
;  ?
;

# The following two items identify the program(s) used (if appropriate).
_computing_data_collection  'WinXPOW (Stoe & Cie, 1999)'
_computing_data_reduction         ?

# Describe any processing performed on the data, prior to refinement.
# For example: a manual Lp correction or a precomputed absorption correction
_pd_proc_info_data_reduction      none

# The following item is used for angular dispersive measurements only.

_diffrn_radiation_monochromator 'curved Ge(111)'

# The following items are used to define the size of the instrument.
# Not all distances are appropriate for all instrument types.

_pd_instr_dist_src/mono           260
_pd_instr_dist_mono/spec          130
_pd_instr_dist_src/spec           ?
_pd_instr_dist_spec/anal          ?
_pd_instr_dist_anal/detc          ?
_pd_instr_dist_spec/detc          173

# 10. Specimen size and mounting information

# The next three fields give the specimen dimensions in mm.  The equatorial
# plane contains the incident and diffracted beam.

_pd_spec_size_axial               8       # perpendicular to
                                          # equatorial plane

_pd_spec_size_equat               8       # parallel to
                                          # scattering vector
                                          # in transmission

_pd_spec_size_thick               ?       # parallel to
                                          # scattering vector
                                          # in reflection

_pd_spec_mounting                         # This field should be
                                          # used to give details of the
                                          # container.
; 
powder loaded between two Mylar foils
;

_pd_spec_mount_mode    transmission       # options are 'reflection'
                                          # or 'transmission'

_pd_spec_shape         flat_sheet        # options are 'cylinder'
                                          # 'flat_sheet' or 'irregular'


loop_ _atom_type_symbol
      _atom_type_number_in_cell
      _atom_type_scat_dispersion_real
      _atom_type_scat_dispersion_imag
      _atom_type_scat_Cromer_Mann_a1
      _atom_type_scat_Cromer_Mann_a2
      _atom_type_scat_Cromer_Mann_a3
      _atom_type_scat_Cromer_Mann_a4
      _atom_type_scat_Cromer_Mann_b1
      _atom_type_scat_Cromer_Mann_b2
      _atom_type_scat_Cromer_Mann_b3
      _atom_type_scat_Cromer_Mann_b4
      _atom_type_scat_Cromer_Mann_c
      _atom_type_scat_source
  P          4.0    0.296    0.433
 6.43450 1.90670 4.17910 27.1570 1.78000 0.52600 1.49080 68.1645 1.11490 
  International_Tables_Vol_C
  Cl-1       2.0    0.364    0.702
 18.2915 0.00660 7.20840 1.17170 6.53370 19.5424 2.33860 60.4486 -16.378 
  International_Tables_Vol_C
  Na+1       4.0    0.135    0.124
 3.25650 2.66710 3.93620 6.11530 1.39980 0.20010 1.00320 14.0390 0.40400 
  International_Tables_Vol_C
  O         16.0    0.049    0.032
 3.04850 13.2771 2.28680 5.70110 1.54630 0.32390 0.86700 32.9089 0.25080 
  International_Tables_Vol_C
  N          2.0    0.031    0.018
 12.2126 0.00570 3.13220 9.89330 2.01250 28.9975 1.16630 0.58260 -11.529 
  International_Tables_Vol_C
  C          4.0    0.018    0.009
 2.31000 20.8439 1.02000 10.2075 1.58860 0.56870 0.86500 51.6512 0.21560 
  International_Tables_Vol_C
  H         24.0    0.000    0.000
 0.49300 10.5109 0.32291 26.1257 0.14019 3.14236 0.04081 57.7997 0.00304 
  International_Tables_Vol_C
_diffrn_radiation_probe                x-ray
_diffrn_radiation_polarisn_ratio       0.79
_diffrn_radiation_wavelength           1.5406
_diffrn_radiation_type              'Cu K\a~1~'
_pd_proc_ls_prof_R_factor              0.0286
_pd_proc_ls_prof_wR_factor             0.0383
_pd_proc_ls_prof_wR_expected           0.0293
_refine_ls_R_Fsqd_factor               0.02573

_pd_proc_ls_background_function
;   GSAS Background function number 1 with 20 terms.
 Shifted Chebyshev function of 1st kind
      1:    914.240     2:   -1034.48     3:    577.328     4:   -206.578    
      5:    31.4580     6:    15.1650     7:   -17.0889     8:   0.311333    
      9:    15.3490    10:   -12.5113    11:    3.19417    12:    9.78413    
     13:   -11.5493    14:    7.63897    15:  -0.448352    16:   -4.70971    
     17:    6.05628    18:   -4.89696    19:    6.60474    20:   -2.48023    
;

_computing_cell_refinement   'GSAS (Larson & Von Dreele, 2004)'

_exptl_absorpt_correction_type   cylinder
_exptl_absorpt_process_details
;   GSAS Absorption/surface roughness correction: function number 4
 Flat plate transmission absorption correction
Terms =     0.51550         0.0000    
Correction is not refined.
;
_exptl_absorpt_correction_T_min        0.31802
_exptl_absorpt_correction_T_max        0.45086

_pd_proc_ls_pref_orient_corr
;   March-Dollase
 AXIS  1 Ratio=   1.12753  h= 0.000  k= 0.000  l= 1.000
 Prefered orientation correction range: Min=   0.69761, Max=   1.19727
;

_pd_proc_ls_profile_function
;
 CW Profile function number 4 with 21 terms
 Pseudovoigt profile coefficients as parameterized in (Thompson et al., 1987)
 Asymmetry correction of (Finger et al., 1994).
 Microstrain broadening by (Stephens, 1999).
 #1(GU)   =    0.000 #2(GV)   =    0.000 #3(GW)   =   11.529
 #4(GP)   =    0.000 #5(LX)   =    0.000 #6(ptec) =     2.91
 #7(trns) =     0.00 #8(shft) =  -1.5788 #9(sfec) =     0.00
 #10(S/L) =   0.0215 #11(H/L) =   0.0215 #12(eta) =   0.6000
 #13(S400 ) =  2.1E-01 #14(S040 ) =  2.3E-02 #15(S004 ) =  1.2E-02
 #16(S220 ) =  4.2E-02 #17(S202 ) =  4.6E-02 #18(S022 ) =  1.7E-03
 #19(S301 ) =  8.7E-02 #20(S103 ) = -3.8E-05 #21(S121 ) =  2.8E-03
 Peak tails are ignored  where the intensity is below 0.0010 times the peak
   Aniso. broadening axis   0.0   0.0   1.0
;
_pd_proc_ls_peak_cutoff 0.00100
_pd_proc_info_datetime                 2012-02-01T10:47:00
_pd_calc_method                        "Rietveld Refinement"

#---- raw/calc data loop -----
_pd_meas_2theta_range_min              7.0
_pd_meas_2theta_range_max              91.98
_pd_meas_2theta_range_inc              0.02
_pd_proc_2theta_range_min              7.0
_pd_proc_2theta_range_max              91.98
_pd_proc_2theta_range_inc              0.02

loop_
      _pd_meas_counts_total
      _pd_proc_ls_weight
      _pd_proc_intensity_bkg_calc
      _pd_calc_intensity_total
  2726.0     0.000367    2757.90039   2757.89966
  2747.0     0.000364    2753.32349   2753.32300
  2702.0     0.000370    2748.86182   2748.86133
  2802.0     0.000357    2744.51245   2744.51196
  2705.0     0.000370    2740.27173   2740.27124
  2666.0     0.000375    2736.13574   2736.13525
  2752.0     0.000363    2732.10156   2732.10107
  2782.0     0.000359    2728.16577   2728.16553
  2694.0     0.000371    2724.32544   2724.32520
  2703.0     0.000370    2720.57715   2720.57690
  2710.0     0.000369    2716.91797   2716.91772
  2693.0     0.000371    2713.34497   2713.34473
  2711.0     0.000369    2709.85522   2709.85522
  2682.0     0.000373    2706.44556   2706.44556
  2683.0     0.000373    2703.11401   2703.11401
  2591.0     0.000386    2699.85693   2699.85693
  2703.0     0.000370    2696.67212   2696.67212
  2740.0     0.000365    2693.55688   2693.55713
  2740.0     0.000365    2690.50879   2690.50879
  2693.0     0.000371    2687.52515   2687.52515
  2697.0     0.000371    2684.60352   2684.60376
  2704.0     0.000370    2681.74194   2681.74219
  2638.0     0.000379    2678.93774   2678.93799
  2687.0     0.000372    2676.18872   2676.18896
  2676.0     0.000374    2673.49268   2673.49292
  2670.0     0.000375    2670.84741   2670.84766
  2669.0     0.000375    2668.25098   2668.43359
  2625.0     0.000381    2665.70117   2665.88916
  2684.0     0.000373    2663.19604   2663.38989
  2651.0     0.000377    2660.73389   2660.93384
  2728.0     0.000367    2658.31250   2658.51880
  2772.0     0.000361    2655.93018   2656.14307
  2715.0     0.000368    2653.58496   2653.80493
  2656.0     0.000377    2651.27515   2651.50269
  2570.0     0.000389    2648.99927   2649.23413
  2634.0     0.000380    2646.75537   2646.99878
  2569.0     0.000389    2644.54199   2644.79395
  2634.0     0.000380    2642.35767   2642.61841
  2711.0     0.000369    2640.20044   2640.47070
  2696.0     0.000371    2638.06934   2638.34937
  2719.0     0.000368    2635.96240   2636.25342
  2615.0     0.000382    2633.87866   2634.18066
  2655.0     0.000377    2631.81641   2632.13062
  2624.0     0.000381    2629.77441   2630.10107
  2638.0     0.000379    2627.75146   2628.09155
  2617.0     0.000382    2625.74634   2626.10059
  2593.0     0.000386    2623.75781   2624.12720
  2563.0     0.000390    2621.78442   2622.16992
  2675.0     0.000374    2619.82520   2620.22827
  2628.0     0.000381    2617.87891   2618.30029
  2664.0     0.000375    2615.94482   2616.38599
  2659.0     0.000376    2614.02148   2614.48389
  2597.0     0.000385    2612.10815   2612.59351
  2629.0     0.000380    2610.20361   2610.71338
  2663.0     0.000376    2608.30737   2608.84351
  2626.0     0.000381    2606.41772   2606.98267
  2620.0     0.000382    2604.53442   2605.13037
  2593.0     0.000386    2602.65625   2603.28589
  2562.0     0.000390    2600.78247   2601.44897
  2643.0     0.000378    2598.91235   2599.61890
  2665.0     0.000375    2597.04517   2597.79565
  2551.0     0.000392    2595.17993   2595.97852
  2565.0     0.000390    2593.31641   2594.16772
  2661.0     0.000376    2591.45313   2592.36328
  2629.0     0.000380    2589.58984   2590.56543
  2530.0     0.000395    2587.72583   2588.77393
  2616.0     0.000382    2585.86084   2586.98999
  2650.0     0.000377    2583.99365   2585.21436
  2525.0     0.000396    2582.12402   2583.44824
  2662.0     0.000376    2580.25122   2581.69385
  2596.0     0.000385    2578.37524   2579.95313
  2639.0     0.000379    2576.49487   2578.22949
  2599.0     0.000385    2574.60986   2576.52783
  2574.0     0.000389    2572.71997   2574.85547
  2608.0     0.000383    2570.82446   2573.22485
  2457.0     0.000407    2568.92285   2571.66211
  2549.0     0.000392    2567.01514   2570.22192
  2624.0     0.000381    2565.10059   2569.00854
  2644.0     0.000378    2563.17871   2568.19238
  2542.0     0.000393    2561.24976   2567.99707
  2635.0     0.000380    2559.31299   2568.63672
  2570.0     0.000389    2557.36792   2570.23193
  2623.0     0.000381    2555.41431   2572.81274
  2538.0     0.000394    2553.45215   2576.32080
  2545.0     0.000393    2551.48096   2580.74707
  2546.0     0.000393    2549.50049   2586.12378
  2549.0     0.000392    2547.51074   2592.61353
  2558.0     0.000391    2545.51123   2600.45776
  2561.0     0.000390    2543.50171   2610.06079
  2594.0     0.000386    2541.48218   2622.07568
  2651.0     0.000377    2539.45239   2637.56128
  2615.0     0.000382    2537.41211   2658.20313
  2708.0     0.000369    2535.36133   2686.01953
  2762.0     0.000362    2533.30005   2721.74487
  2760.0     0.000362    2531.22729   2761.44897
  2895.0     0.0003454   2529.14429   2793.35791
  2869.0     0.0003486   2527.04980   2799.16284
  2874.0     0.0003479   2524.94409   2764.98975
  2776.0     0.000360    2522.82739   2700.71021
  2607.0     0.000384    2520.69922   2634.02710
  2680.0     0.000373    2518.55981   2583.26050
  2438.0     0.000410    2516.40894   2551.75684
  2536.0     0.000394    2514.24658   2534.58789
  2510.0     0.000398    2512.07275   2525.36133
  2470.0     0.000405    2509.88770   2519.70068
  2524.0     0.000396    2507.69092   2515.48901
  2465.0     0.000406    2505.48267   2511.90991
  2503.0     0.000400    2503.26318   2508.66919
  2454.0     0.000407    2501.03198   2505.64575
  2366.0     0.000423    2498.78931   2502.77393
  2389.0     0.000419    2496.53564   2500.01221
  2506.0     0.000399    2494.27026   2497.33057
  2435.0     0.000411    2491.99390   2494.70874
  2570.0     0.000389    2489.70605   2492.13110
  2476.0     0.000404    2487.40698   2489.58667
  2483.0     0.000403    2485.09692   2487.06665
  2565.0     0.000390    2482.77588   2484.56494
  2572.0     0.000389    2480.44385   2482.07593
  2530.0     0.000395    2478.10107   2479.59619
  2505.0     0.000399    2475.74756   2477.12231
  2384.0     0.000419    2473.38330   2474.65186
  2496.0     0.000401    2471.00854   2472.18262
  2455.0     0.000407    2468.62329   2469.71313
  2469.0     0.000405    2466.22803   2467.24243
  2465.0     0.000406    2463.82227   2464.76904
  2446.0     0.000409    2461.40674   2462.29224
  2409.0     0.000415    2458.98120   2459.81128
  2503.0     0.000400    2456.54590   2457.32568
  2443.0     0.000409    2454.10083   2454.83472
  2434.0     0.000411    2451.64673   2452.33862
  2414.0     0.000414    2449.18286   2449.83618
  2368.0     0.000422    2446.71021   2447.32813
  2391.0     0.000418    2444.22827   2444.81348
  2380.0     0.000420    2441.73755   2442.29321
  2449.0     0.000408    2439.23804   2439.76587
  2428.0     0.000412    2436.73022   2437.23242
  2395.0     0.000418    2434.21387   2434.69214
  2427.0     0.000412    2431.68945   2432.14551
  2396.0     0.000417    2429.15698   2429.59229
  2373.0     0.000421    2426.61694   2427.03271
  2445.0     0.000409    2424.06885   2424.46680
  2390.0     0.000418    2421.51343   2421.89453
  2355.0     0.000425    2418.95093   2419.31616
  2420.0     0.000413    2416.38135   2416.73169
  2319.0     0.000431    2413.80469   2414.14111
  2395.0     0.000418    2411.22144   2411.54468
  2390.0     0.000418    2408.63159   2408.94238
  2392.0     0.000418    2406.03564   2406.33447
  2414.0     0.000414    2403.43335   2403.72119
  2323.0     0.000430    2400.82520   2401.10278
  2452.0     0.000408    2398.21118   2398.47900
  2295.0     0.000436    2395.59180   2395.85010
  2387.0     0.000419    2392.96729   2393.21655
  2324.0     0.000430    2390.33716   2390.33716
  2405.0     0.000416    2387.70239   2387.70239
  2403.0     0.000416    2385.06274   2385.06274
  2430.0     0.000412    2382.41870   2382.41870
  2342.0     0.000427    2379.77026   2379.77026
  2347.0     0.000426    2377.11792   2377.11768
  2268.0     0.000441    2374.46118   2374.46118
  2414.0     0.000414    2371.80127   2371.80127
  2339.0     0.000428    2369.13745   2369.13745
  2399.0     0.000417    2366.47046   2366.47046
  2347.0     0.000426    2363.80029   2363.80005
  2283.0     0.000438    2361.12720   2361.12720
  2267.0     0.000441    2358.45117   2358.45117
  2317.0     0.000432    2355.77295   2355.77295
  2354.0     0.000425    2353.09229   2353.09229
  2341.0     0.000427    2350.40967   2350.40967
  2387.0     0.000419    2347.72485   2347.72485
  2286.0     0.000437    2345.03857   2345.03857
  2305.0     0.000434    2342.35059   2342.35059
  2293.0     0.000436    2339.66138   2339.66138
  2308.0     0.000433    2336.97095   2336.97095
  2343.0     0.000427    2334.27954   2334.27954
  2376.0     0.000421    2331.58740   2331.58740
  2281.0     0.000438    2328.89478   2328.89478
  2295.0     0.000436    2326.20190   2326.20190
  2309.0     0.000433    2323.50879   2323.50879
  2200.0     0.000455    2320.81567   2320.81567
  2241.0     0.000446    2318.12256   2318.12256
  2350.0     0.000426    2315.43018   2315.43018
  2284.0     0.000438    2312.73804   2312.73804
  2336.0     0.000428    2310.04688   2310.04688
  2303.0     0.000434    2307.35669   2307.35669
  2342.0     0.000427    2304.66772   2304.66772
  2351.0     0.000425    2301.97974   2301.97974
  2247.0     0.000445    2299.29346   2299.29346
  2348.0     0.000426    2296.60864   2296.60864
  2318.0     0.000431    2293.92578   2293.92578
  2240.0     0.000446    2291.24487   2291.24487
  2285.0     0.000438    2288.56616   2288.56641
  2274.0     0.000440    2285.88989   2285.88989
  2280.0     0.000439    2283.21631   2283.21631
  2356.0     0.000424    2280.54492   2280.54517
  2244.0     0.000446    2277.87671   2277.87671
  2284.0     0.000438    2275.21143   2275.21143
  2237.0     0.000447    2272.54932   2272.54932
  2355.0     0.000425    2269.89038   2269.89038
  2326.0     0.000430    2267.23511   2267.23535
  2324.0     0.000430    2264.58325   2264.58325
  2295.0     0.000436    2261.93530   2261.93530
  2283.0     0.000438    2259.29126   2259.29150
  2267.0     0.000441    2256.65137   2256.65137
  2342.0     0.000427    2254.01563   2254.01587
  2351.0     0.000425    2251.38428   2251.38428
  2303.0     0.000434    2248.75732   2248.75757
  2231.0     0.000448    2246.13525   2265.31201
  2241.0     0.000446    2243.51782   2263.41089
  2354.0     0.000425    2240.90527   2261.55493
  2311.0     0.000433    2238.29785   2259.74902
  2243.0     0.000446    2235.69556   2257.99536
  2299.0     0.000435    2233.09863   2256.29883
  2366.0     0.000423    2230.50708   2254.66333
  2249.0     0.000445    2227.92114   2253.09399
  2242.0     0.000446    2225.34082   2251.59595
  2276.0     0.000439    2222.76660   2250.17554
  2256.0     0.000443    2220.19775   2248.83862
  2178.0     0.000459    2217.63550   2247.59326
  2228.0     0.000449    2215.07910   2246.44751
  2260.0     0.000442    2212.52905   2245.41016
  2268.0     0.000441    2209.98535   2244.49146
  2276.0     0.000439    2207.44800   2243.70386
  2184.0     0.000458    2204.91724   2243.05981
  2267.0     0.000441    2202.39355   2242.57422
  2273.0     0.000440    2199.87622   2242.26416
  2242.0     0.000446    2197.36572   2242.14893
  2219.0     0.000451    2194.86255   2242.25122
  2184.0     0.000458    2192.36597   2242.59570
  2291.0     0.000436    2189.87695   2243.21289
  2284.0     0.000438    2187.39502   2244.13672
  2250.0     0.000444    2184.92041   2245.40747
  2275.0     0.000440    2182.45313   2247.07227
  2275.0     0.000440    2179.99365   2249.18726
  2273.0     0.000440    2177.54150   2251.81860
  2240.0     0.000446    2175.09717   2255.04614
  2214.0     0.000452    2172.66040   2258.96509
  2253.0     0.000444    2170.23145   2263.69263
  2277.0     0.000439    2167.81030   2269.37109
  2309.0     0.000433    2165.39722   2276.17773
  2286.0     0.000437    2162.99219   2284.33472
  2354.0     0.000425    2160.59521   2294.12231
  2342.0     0.000427    2158.20630   2305.90186
  2366.0     0.000423    2155.82568   2320.14575
  2443.0     0.000409    2153.45313   2337.48657
  2521.0     0.000397    2151.08887   2358.81860
  2485.0     0.000402    2148.73291   2385.56812
  2600.0     0.000385    2146.38550   2420.48389
  2637.0     0.000379    2144.04663   2469.64258
  2744.0     0.000364    2141.71631   2546.27905
  3057.0     0.0003271   2139.39429   2675.56885
  3279.0     0.0003050   2137.08081   2896.81812
  3557.0     0.0002811   2134.77612   3257.95386
  3880.0     0.0002577   2132.48022   3800.71460
  4464.0     0.0002240   2130.19287   4550.68359
  5455.0     0.0001833   2127.91406   5521.99902
  6456.0     0.0001549   2125.64429   6740.00000
  7813.0     0.0001280   2123.38330   8266.50000
  9652.0     0.0001036   2121.13135   10229.41406
  12155.0    0.0000823   2118.88794   12843.11328
  16039.0    0.0000623   2116.65356   16349.75098
  20346.0    0.0000491   2114.42773   20756.46484
  25264.0    0.0000396   2112.21118   25369.46875
  28731.0    0.0000348   2110.00342   28514.12500
  27954.0    0.0000358   2107.80469   28071.25195
  23154.0    0.0000432   2105.61499   23327.08594
  16463.0    0.0000607   2103.43433   16503.10547
  10542.0    0.0000949   2101.26245   10466.87695
  6857.0     0.0001458   2099.09985   6475.80908
  4847.0     0.0002063   2096.94604   4360.40625
  3816.0     0.0002621   2094.80127   3399.70972
  3272.0     0.0003056   2092.66553   2977.25562
  2904.0     0.0003444   2090.53906   2764.42969
  2683.0     0.000373    2088.42139   2632.01587
  2454.0     0.000407    2086.31274   2537.05884
  2432.0     0.000411    2084.21313   2464.48511
  2412.0     0.000415    2082.12256   2407.29468
  2318.0     0.000431    2080.04102   2361.28394
  2294.0     0.000436    2077.96851   2323.62573
  2240.0     0.000446    2075.90503   2292.33521
  2291.0     0.000436    2073.85034   2265.98364
  2304.0     0.000434    2071.80493   2243.52148
  2163.0     0.000462    2069.76831   2224.16406
  2157.0     0.000464    2067.74072   2207.31543
  2236.0     0.000447    2065.72192   2192.51563
  2123.0     0.000471    2063.71216   2179.40698
  2177.0     0.000459    2061.71118   2167.70605
  2125.0     0.000471    2059.71924   2157.18726
  2219.0     0.000451    2057.73584   2147.66821
  2119.0     0.000472    2055.76147   2139.00122
  2122.0     0.000471    2053.79590   2131.06445
  2128.0     0.000470    2051.83936   2123.75806
  2102.0     0.000476    2049.89111   2116.99829
  2042.0     0.000490    2047.95178   2110.71509
  2145.0     0.000466    2046.02112   2104.85010
  2127.0     0.000470    2044.09912   2099.35278
  2158.0     0.000463    2042.18567   2094.18115
  2132.0     0.000469    2040.28076   2089.29810
  2014.0     0.000497    2038.38440   2084.67285
  2068.0     0.000484    2036.49683   2080.27856
  2070.0     0.000483    2034.61743   2076.09082
  2051.0     0.000488    2032.74646   2072.08960
  2051.0     0.000488    2030.88403   2068.25732
  1973.0     0.000507    2029.02979   2064.57764
  2135.0     0.000468    2027.18396   2061.03711
  2080.0     0.000481    2025.34631   2057.62329
  2103.0     0.000476    2023.51685   2054.32520
  2015.0     0.000496    2021.69556   2051.13354
  2008.0     0.000498    2019.88257   2048.03979
  1968.0     0.000508    2018.07751   2045.03564
  2051.0     0.000488    2016.28040   2042.11475
  2012.0     0.000497    2014.49133   2039.27063
  1956.0     0.000511    2012.71021   2036.49792
  1998.0     0.000501    2010.93689   2033.79150
  1986.0     0.000504    2009.17151   2031.14685
  2019.0     0.000495    2007.41357   2028.55945
  2055.0     0.000487    2005.66370   2026.02625
  1930.0     0.000518    2003.92126   2023.54321
  1987.0     0.000503    2002.18640   2021.10754
  1994.0     0.000502    2000.45911   2018.71631
  2013.0     0.000497    1998.73926   1998.73962
  2013.0     0.000497    1997.02686   1997.02722
  1997.0     0.000501    1995.32190   1995.32227
  1967.0     0.000508    1993.62402   1993.62439
  1955.0     0.000512    1991.93359   1991.93396
  2006.0     0.000499    1990.25012   1990.25049
  1998.0     0.000501    1988.57385   1988.57422
  1953.0     0.000512    1986.90466   1986.90491
  2006.0     0.000499    1985.24231   1985.24268
  1999.0     0.000500    1983.58691   1983.58728
  2027.0     0.000493    1981.93835   1981.93872
  1946.0     0.000514    1980.29675   1980.29712
  1982.0     0.000505    1978.66150   1978.66187
  1915.0     0.000522    1977.03333   1977.03357
  2023.0     0.000494    1975.41138   1975.41174
  1922.0     0.000520    1973.79602   1973.79639
  2043.0     0.000489    1972.18713   1972.18750
  1943.0     0.000515    1970.58459   1970.58484
  1991.0     0.000502    1968.98828   1968.98865
  1937.0     0.000516    1967.39844   1967.39868
  1954.0     0.000512    1965.81445   1965.81482
  1979.0     0.000505    1964.23669   1964.23706
  1952.0     0.000512    1962.66492   1962.66516
  1885.0     0.000531    1961.09900   1961.09937
  1965.0     0.000509    1959.53906   1959.53931
  1950.0     0.000513    1957.98486   1957.98511
  1917.0     0.000522    1956.43628   1956.43665
  1932.0     0.000518    1954.89355   1954.89392
  1990.0     0.000503    1953.35632   1953.35657
  1997.0     0.000501    1951.82446   1951.82483
  1879.0     0.000532    1950.29810   1950.29834
  1891.0     0.000529    1948.77698   1948.77734
  1908.0     0.000524    1947.26123   1947.26160
  1911.0     0.000523    1945.75061   1945.75098
  1878.0     0.000532    1944.24524   1944.24548
  1974.0     0.000507    1942.74475   1942.74500
  1927.0     0.000519    1941.24939   1941.24976
  2024.0     0.000494    1939.75891   1939.75916
  1895.0     0.000528    1938.27307   1938.27332
  1927.0     0.000519    1936.79199   1936.79236
  1918.0     0.000521    1935.31567   1935.31592
  1997.0     0.000501    1933.84387   1933.84412
  1929.0     0.000518    1932.37659   1932.37683
  1888.0     0.000530    1930.91370   1930.91394
  1848.0     0.000541    1929.45532   1929.45557
  1917.0     0.000522    1928.00098   1928.00134
  1945.0     0.000514    1926.55103   1926.55127
  1888.0     0.000530    1925.10498   1925.10535
  1881.0     0.000532    1923.66321   1923.66345
  1920.0     0.000521    1922.22522   1922.22546
  1922.0     0.000520    1920.79114   1920.79138
  1937.0     0.000516    1919.36084   1919.36108
  1986.0     0.000504    1917.93445   1917.93469
  1871.0     0.000534    1916.51160   1916.51184
  1938.0     0.000516    1915.09229   1915.09253
  1910.0     0.000524    1913.67651   1913.67676
  1813.0     0.000552    1912.26416   1912.26428
  1865.0     0.000536    1910.85510   1910.85522
  1917.0     0.000522    1909.44922   1909.44946
  1929.0     0.000518    1908.04663   1908.04688
  1867.0     0.000536    1906.64722   1906.64746
  1807.0     0.000553    1905.25085   1905.25110
  1796.0     0.000557    1903.85742   1903.85754
  1826.0     0.000548    1902.46680   1902.46704
  1868.0     0.000535    1901.07898   1901.07922
  1862.0     0.000537    1899.69385   1899.69409
  1926.0     0.000519    1898.31152   1898.31165
  1842.0     0.000543    1896.93164   1896.93188
  1918.0     0.000521    1895.55432   1895.55444
  1913.0     0.000523    1894.17944   1894.17969
  1866.0     0.000536    1892.80688   1892.80713
  1837.0     0.000544    1891.43665   1891.43677
  1888.0     0.000530    1890.06860   1890.06873
  1917.0     0.000522    1888.70264   1888.70276
  1844.0     0.000542    1887.33875   1887.33887
  1889.0     0.000529    1885.97681   1885.97693
  1879.0     0.000532    1884.61682   1884.61694
  1817.0     0.000550    1883.25867   1883.25891
  1847.0     0.000541    1881.90234   1881.90247
  1864.0     0.000536    1880.54761   1880.54773
  1912.0     0.000523    1879.19446   1879.19458
  1805.0     0.000554    1877.84290   1877.84302
  1864.0     0.000536    1876.49280   1876.49292
  1857.0     0.000539    1875.14404   1875.14417
  1868.0     0.000535    1873.79675   1873.79688
  1872.0     0.000534    1872.45056   1872.45068
  1924.0     0.000520    1871.10583   1871.10596
  1877.0     0.000533    1869.76196   1869.76208
  1786.0     0.000560    1868.41931   1868.41943
  1836.0     0.000545    1867.07751   1867.07764
  1780.0     0.000562    1865.73669   1865.73682
  1863.0     0.000537    1864.39673   1864.39673
  1774.0     0.000564    1863.05750   1863.05762
  1845.0     0.000542    1861.71899   1861.71899
  1898.0     0.000527    1860.38123   1860.38135
  1829.0     0.000547    1859.04395   1859.04395
  1808.0     0.000553    1857.70715   1857.70728
  1865.0     0.000536    1856.37085   1856.37085
  1888.0     0.000530    1855.03491   1855.03491
  1876.0     0.000533    1853.69922   1853.69934
  1831.0     0.000546    1852.36401   1852.36401
  1839.0     0.000544    1851.02869   1851.02869
  1884.0     0.000531    1849.69373   1849.69373
  1861.0     0.000537    1848.35864   1848.35876
  1788.0     0.000559    1847.02368   1847.02380
  1829.0     0.000547    1845.68860   1845.68872
  1893.0     0.000528    1844.35339   1844.35352
  1854.0     0.000539    1843.01807   1843.01807
  1776.0     0.000563    1841.68237   1841.68250
  1811.0     0.000552    1840.34668   1841.54187
  1892.0     0.000529    1839.01025   1840.26099
  1788.0     0.000559    1837.67371   1838.98389
  1815.0     0.000551    1836.33643   1837.71057
  1745.0     0.000573    1834.99878   1836.44141
  1798.0     0.000556    1833.66040   1835.17712
  1834.0     0.000545    1832.32141   1833.91785
  1795.0     0.000557    1830.98181   1832.66443
  1821.0     0.000549    1829.64148   1831.41748
  1789.0     0.000559    1828.30005   1830.17761
  1802.0     0.000555    1826.95813   1828.94604
  1814.0     0.000551    1825.61511   1827.72351
  1779.0     0.000562    1824.27112   1839.23767
  1864.0     0.000536    1822.92603   1838.62097
  1782.0     0.000561    1821.57983   1838.05872
  1755.0     0.000570    1820.23254   1837.55713
  1803.0     0.000555    1818.88428   1837.12305
  1825.0     0.000548    1817.53455   1836.76367
  1762.0     0.000568    1816.18359   1836.48853
  1779.0     0.000562    1814.83130   1836.30798
  1852.0     0.000540    1813.47754   1836.23413
  1878.0     0.000532    1812.12244   1836.28125
  1801.0     0.000555    1810.76587   1836.46643
  1818.0     0.000550    1809.40771   1836.80981
  1795.0     0.000557    1808.04810   1837.33557
  1868.0     0.000535    1806.68677   1838.07324
  1842.0     0.000543    1805.32385   1839.05872
  1845.0     0.000542    1803.95898   1840.33728
  1790.0     0.000559    1802.59265   1841.96558
  1798.0     0.000556    1801.22437   1845.34216
  1897.0     0.000527    1799.85437   1847.99426
  1850.0     0.000541    1798.48242   1851.32056
  1859.0     0.000538    1797.10864   1855.58887
  1825.0     0.000548    1795.73279   1861.40552
  1875.0     0.000533    1794.35498   1870.21375
  1903.0     0.000525    1792.97498   1885.05872
  1884.0     0.000531    1791.59314   1911.19287
  1970.0     0.000508    1790.20898   1955.76733
  2079.0     0.000481    1788.82275   2026.44104
  2107.0     0.000475    1787.43433   2130.70508
  2279.0     0.000439    1786.04382   2278.57837
  2512.0     0.000398    1784.65088   2487.15234
  2814.0     0.000355    1783.25562   2777.74219
  3130.0     0.0003195   1781.85803   3151.25635
  3554.0     0.0002814   1780.45813   3543.13818
  3779.0     0.0002646   1779.05579   3804.48315
  3789.0     0.0002639   1777.65100   3776.16089
  3567.0     0.0002803   1776.24365   3466.22534
  3135.0     0.0003190   1774.83386   3120.52637
  3186.0     0.0003139   1773.42175   3010.46899
  3388.0     0.0002952   1772.00684   3286.91211
  3899.0     0.0002565   1770.58936   3997.50488
  5075.0     0.0001970   1769.16931   5169.04883
  6638.0     0.0001506   1767.74658   6895.42236
  9260.0     0.0001080   1766.32117   9369.94824
  12322.0    0.0000812   1764.89307   12752.51953
  16767.0    0.0000596   1763.46216   16771.73047
  20606.0    0.0000485   1762.02869   20282.85547
  21622.0    0.0000462   1760.59229   21439.56055
  19182.0    0.0000521   1759.15308   19017.21484
  13936.0    0.0000718   1757.71106   14149.61621
  9403.0     0.0001063   1756.26611   9369.01270
  6296.0     0.0001588   1754.81836   6199.91650
  4992.0     0.0002003   1753.36755   4689.43848
  4395.0     0.0002275   1751.91394   4108.42041
  3881.0     0.0002577   1750.45752   3737.56689
  3402.0     0.0002939   1748.99792   3263.34668
  2789.0     0.000359    1747.53540   2751.06787
  2385.0     0.000419    1746.06982   2347.46826
  2102.0     0.000476    1744.60120   2102.74316
  1947.0     0.000514    1743.12964   1979.61047
  1912.0     0.000523    1741.65491   1920.61316
  1818.0     0.000550    1740.17700   1888.09399
  1839.0     0.000544    1738.69617   1865.83215
  1728.0     0.000579    1737.21228   1848.39551
  1789.0     0.000559    1735.72510   1833.98389
  1840.0     0.000543    1734.23486   1821.79065
  1819.0     0.000550    1732.74133   1811.31470
  1811.0     0.000552    1731.24475   1802.19873
  1753.0     0.000570    1729.74487   1794.17590
  1771.0     0.000565    1728.24182   1787.04382
  1814.0     0.000551    1726.73560   1780.64575
  1740.0     0.000575    1725.22620   1774.85876
  1725.0     0.000580    1723.71350   1769.58459
  1789.0     0.000559    1722.19751   1764.74536
  1726.0     0.000579    1720.67834   1760.27722
  1731.0     0.000578    1719.15576   1756.12854
  1729.0     0.000578    1717.63000   1752.25671
  1726.0     0.000579    1716.10095   1748.62659
  1763.0     0.000567    1714.56860   1745.20898
  1779.0     0.000562    1713.03308   1741.97986
  1658.0     0.000603    1711.49402   1737.80945
  1775.0     0.000563    1709.95178   1734.94727
  1786.0     0.000560    1708.40613   1732.22119
  1823.0     0.000549    1706.85718   1729.62109
  1752.0     0.000571    1705.30493   1727.13928
  1732.0     0.000577    1703.74927   1724.77124
  1761.0     0.000568    1702.19031   1722.51501
  1785.0     0.000560    1700.62805   1720.37183
  1703.0     0.000587    1699.06250   1718.34717
  1781.0     0.000561    1697.49353   1716.45129
  1707.0     0.000586    1695.92114   1714.70288
  1773.0     0.000564    1694.34546   1719.45361
  1684.0     0.000594    1692.76636   1705.00012
  1761.0     0.000568    1691.18396   1704.96191
  1727.0     0.000579    1689.59814   1705.59827
  1701.0     0.000588    1688.00903   1707.45654
  1760.0     0.000568    1686.41675   1711.41418
  1670.0     0.000599    1684.82092   1718.69727
  1822.0     0.000549    1683.22180   1730.77942
  1818.0     0.000550    1681.61926   1749.33203
  1835.0     0.000545    1680.01343   1776.43115
  1880.0     0.000532    1678.40417   1813.58508
  1941.0     0.000515    1676.79163   1860.23950
  1995.0     0.000501    1675.17578   1910.00366
  2032.0     0.000492    1673.55676   1948.76514
  2112.0     0.000473    1671.93433   1956.99463
  2158.0     0.000463    1670.30847   1922.94336
  2056.0     0.000486    1668.67932   1860.58691
  1901.0     0.000526    1667.04688   1797.41968
  1866.0     0.000536    1665.41125   1749.74597
  1839.0     0.000544    1663.77222   1720.32678
  1958.0     0.000511    1662.12988   1704.74792
  1936.0     0.000517    1660.48425   1697.23340
  1897.0     0.000527    1658.83569   1693.68054
  2000.0     0.000500    1657.18359   1692.00720
  1894.0     0.000528    1655.52820   1691.38696
  1927.0     0.000519    1653.86963   1691.55261
  1929.0     0.000518    1652.20789   1692.44897
  1922.0     0.000520    1650.54297   1694.11194
  1799.0     0.000556    1648.87476   1696.63892
  1818.0     0.000550    1647.20337   1702.56372
  1780.0     0.000562    1645.52893   1707.48438
  1726.0     0.000579    1643.85120   1714.02393
  1749.0     0.000572    1642.17029   1722.73828
  1828.0     0.000547    1640.48633   1734.68628
  1801.0     0.000555    1638.79919   1752.37244
  1794.0     0.000557    1637.10889   1782.16602
  1905.0     0.000525    1635.41553   1838.78857
  2098.0     0.000477    1633.71912   1950.62585
  2244.0     0.000446    1632.01978   2162.13916
  2589.0     0.000386    1630.31714   2530.53418
  3148.0     0.0003177   1628.61157   3122.13086
  3802.0     0.0002630   1626.90283   4020.79443
  5136.0     0.0001947   1625.19128   5331.76758
  7156.0     0.0001397   1623.47668   7108.64453
  9263.0     0.0001080   1621.75903   9154.12891
  11061.0    0.0000904   1620.03845   10833.82227
  11424.0    0.0000875   1618.31494   11226.06152
  9686.0     0.0001032   1616.58875   9825.52637
  7004.0     0.0001428   1614.85938   7306.53857
  4605.0     0.0002172   1613.12720   4884.35498
  3206.0     0.0003119   1611.39209   3235.24072
  2371.0     0.000422    1609.65417   2374.20874
  2008.0     0.000498    1607.91345   2017.22314
  1843.0     0.000543    1606.16980   1880.94556
  1831.0     0.000546    1604.42346   1829.04871
  1866.0     0.000536    1602.67456   1806.79456
  1796.0     0.000557    1600.92273   1794.42725
  1800.0     0.000556    1599.16809   1781.22754
  1805.0     0.000554    1597.41077   1760.95056
  1787.0     0.000560    1595.65088   1735.44299
  1676.0     0.000597    1593.88818   1712.00537
  1673.0     0.000598    1592.12292   1695.60120
  1631.0     0.000613    1590.35498   1687.03064
  1630.0     0.000613    1588.58472   1685.22156
  1639.0     0.000610    1586.81152   1690.19482
  1586.0     0.000631    1585.03589   1705.14771
  1690.0     0.000592    1583.25781   1737.61621
  1728.0     0.000579    1581.47729   1799.87158
  1817.0     0.000550    1579.69397   1908.32056
  2044.0     0.000489    1577.90833   2082.77002
  2322.0     0.000431    1576.12024   2346.65405
  2674.0     0.000374    1574.32983   2720.63599
  3127.0     0.0003198   1572.53711   3198.31201
  3662.0     0.0002731   1570.74194   3700.51074
  4093.0     0.0002443   1568.94434   4053.75586
  4182.0     0.0002391   1567.14453   4048.57495
  3694.0     0.0002707   1565.34241   3620.63403
  2984.0     0.0003351   1563.53809   2983.70825
  2332.0     0.000429    1561.73132   2409.52637
  2000.0     0.000500    1559.92249   2022.82178
  1826.0     0.000548    1558.11169   1814.17749
  1679.0     0.000596    1556.29846   1718.41821
  1569.0     0.000637    1554.48315   1676.84302
  1643.0     0.000609    1552.66565   1656.91882
  1590.0     0.000629    1550.84631   1645.43481
  1608.0     0.000622    1549.02466   1637.96313
  1598.0     0.000626    1547.20105   1633.03711
  1568.0     0.000638    1545.37537   1630.06409
  1592.0     0.000628    1543.54797   1628.75452
  1551.0     0.000645    1541.71851   1628.97693
  1608.0     0.000622    1539.88708   1630.71411
  1653.0     0.000605    1538.05371   1627.87549
  1639.0     0.000610    1536.21875   1633.25525
  1576.0     0.000635    1534.38171   1640.78113
  1619.0     0.000618    1532.54272   1650.76892
  1612.0     0.000620    1530.70203   1663.99048
  1573.0     0.000636    1528.85974   1681.58362
  1600.0     0.000625    1527.01587   1705.67493
  1733.0     0.000577    1525.17004   1740.72363
  1832.0     0.000546    1523.32251   1796.21692
  1924.0     0.000520    1521.47351   1890.75122
  2119.0     0.000472    1519.62305   2056.51367
  2279.0     0.000439    1517.77063   2342.27417
  2751.0     0.000364    1515.91675   2812.53149
  3499.0     0.0002858   1514.06140   3542.38232
  4516.0     0.0002214   1512.20471   4609.95898
  5854.0     0.0001708   1510.34644   6042.42432
  7565.0     0.0001322   1508.48669   7724.73291
  9227.0     0.0001084   1506.62561   9284.34082
  10119.0    0.0000988   1504.76331   10100.75684
  9716.0     0.0001029   1502.89941   9588.54004
  7956.0     0.0001257   1501.03406   7852.18457
  5777.0     0.0001731   1499.16760   5754.97900
  4167.0     0.0002400   1497.30017   4024.81958
  3107.0     0.0003219   1495.43115   2897.46631
  2428.0     0.000412    1493.56104   2282.13379
  2144.0     0.000466    1491.68970   1981.94421
  1973.0     0.000507    1489.81750   1836.04346
  1733.0     0.000577    1487.94385   1755.84705
  1704.0     0.000587    1486.06921   1703.66028
  1594.0     0.000627    1484.19348   1663.21094
  1586.0     0.000631    1482.31677   1633.72217
  1541.0     0.000649    1480.43921   1610.16943
  1609.0     0.000622    1478.56067   1591.10596
  1531.0     0.000653    1476.68103   1575.15564
  1510.0     0.000662    1474.80054   1561.70239
  1557.0     0.000642    1472.91943   1550.19409
  1499.0     0.000667    1471.03723   1540.22253
  1476.0     0.000678    1469.15417   1531.48218
  1455.0     0.000687    1467.27039   1523.74036
  1469.0     0.000681    1465.38611   1516.81775
  1473.0     0.000679    1463.50085   1510.57471
  1472.0     0.000679    1461.61499   1504.90100
  1474.0     0.000678    1459.72839   1499.71069
  1535.0     0.000651    1457.84143   1494.93579
  1422.0     0.000703    1455.95361   1490.52258
  1492.0     0.000670    1454.06519   1486.43103
  1446.0     0.000692    1452.17615   1482.63367
  1407.0     0.000711    1450.28699   1479.12170
  1498.0     0.000668    1448.39709   1475.91699
  1514.0     0.000661    1446.50684   1473.10742
  1317.0     0.000759    1444.61609   1470.89734
  1398.0     0.000715    1442.72522   1469.67188
  1458.0     0.000686    1440.83374   1470.04553
  1412.0     0.000708    1438.94189   1472.86523
  1422.0     0.000703    1437.04980   1479.13403
  1429.0     0.000700    1435.15735   1489.81555
  1436.0     0.000696    1433.26489   1505.03943
  1545.0     0.000647    1431.37207   1522.82642
  1571.0     0.000637    1429.47913   1537.88428
  1582.0     0.000632    1427.58606   1542.36133
  1518.0     0.000659    1425.69299   1530.40186
  1431.0     0.000699    1423.79968   1505.67200
  1430.0     0.000699    1421.90625   1478.88477
  1430.0     0.000699    1420.01270   1457.52258
  1462.0     0.000684    1418.11951   1443.41919
  1404.0     0.000712    1416.22607   1435.00745
  1371.0     0.000729    1414.33276   1429.89417
  1490.0     0.000671    1412.43958   1426.32629
  1440.0     0.000694    1410.54663   1423.41211
  1380.0     0.000725    1408.65369   1420.79529
  1372.0     0.000729    1406.76086   1418.35107
  1473.0     0.000679    1404.86829   1416.03271
  1448.0     0.000691    1402.97595   1413.82031
  1372.0     0.000729    1401.08386   1411.70508
  1418.0     0.000705    1399.19202   1409.68579
  1435.0     0.000697    1397.30054   1400.78320
  1411.0     0.000709    1395.40967   1399.22534
  1387.0     0.000721    1393.51892   1397.81274
  1449.0     0.000690    1391.62854   1396.62952
  1458.0     0.000686    1389.73853   1395.86353
  1369.0     0.000730    1387.84912   1395.90771
  1347.0     0.000742    1385.96021   1397.49353
  1377.0     0.000726    1384.07178   1401.81812
  1444.0     0.000693    1382.18384   1410.59607
  1445.0     0.000692    1380.29651   1425.90454
  1391.0     0.000719    1378.40991   1449.72473
  1496.0     0.000668    1376.52380   1484.53394
  1458.0     0.000686    1374.63843   1522.69897
  1494.0     0.000669    1372.75366   1556.34619
  1589.0     0.000629    1370.86963   1570.44373
  1473.0     0.000679    1368.98633   1552.89355
  1450.0     0.000690    1367.10376   1509.19800
  1443.0     0.000693    1365.22192   1459.73303
  1362.0     0.000734    1363.34119   1419.77795
  1414.0     0.000707    1361.46106   1393.70007
  1345.0     0.000743    1359.58179   1378.95422
  1382.0     0.000724    1357.70349   1370.99097
  1419.0     0.000705    1355.82617   1366.27612
  1323.0     0.000756    1353.94971   1362.92590
  1298.0     0.000770    1352.07422   1360.15869
  1277.0     0.000783    1350.19971   1357.68970
  1345.0     0.000743    1348.32642   1355.41003
  1391.0     0.000719    1346.45398   1353.26685
  1379.0     0.000725    1344.58264   1351.22900
  1379.0     0.000725    1342.71240   1349.27576
  1380.0     0.000725    1340.84326   1347.39319
  1329.0     0.000752    1338.97534   1345.57178
  1342.0     0.000745    1337.10864   1343.80518
  1326.0     0.000754    1335.24304   1342.08972
  1348.0     0.000742    1333.37866   1340.42310
  1354.0     0.000739    1331.51575   1338.80518
  1351.0     0.000740    1329.65393   1337.23657
  1279.0     0.000782    1327.79346   1335.71973
  1336.0     0.000749    1325.93420   1334.25757
  1324.0     0.000755    1324.07642   1334.79443
  1361.0     0.000735    1322.21997   1333.52771
  1294.0     0.000773    1320.36487   1332.26550
  1322.0     0.000756    1318.51123   1331.16541
  1304.0     0.000767    1316.65930   1330.16406
  1340.0     0.000746    1314.80847   1329.27649
  1379.0     0.000725    1312.95923   1328.52087
  1344.0     0.000744    1311.11145   1327.92004
  1285.0     0.000778    1309.26538   1327.50269
  1268.0     0.000789    1307.42065   1327.30444
  1282.0     0.000780    1305.57764   1327.37061
  1400.0     0.000714    1303.73608   1327.76038
  1311.0     0.000763    1301.89648   1328.55017
  1285.0     0.000778    1300.05835   1329.84058
  1369.0     0.000730    1298.22180   1331.76868
  1350.0     0.000741    1296.38684   1334.52319
  1341.0     0.000746    1294.55371   1338.38220
  1286.0     0.000778    1292.72241   1343.80444
  1360.0     0.000735    1290.89282   1351.68640
  1380.0     0.000725    1289.06494   1364.00879
  1409.0     0.000710    1287.23889   1385.15344
  1437.0     0.000696    1285.41479   1423.99890
  1512.0     0.000661    1283.59229   1496.43823
  1618.0     0.000618    1281.77173   1627.37244
  1859.0     0.000538    1279.95313   1849.93518
  2178.0     0.000459    1278.13635   2198.54590
  2620.0     0.000382    1276.32153   2689.63403
  3182.0     0.0003143   1274.50854   3283.08105
  3909.0     0.0002558   1272.69751   3845.40967
  4175.0     0.0002395   1270.88879   4154.34717
  3925.0     0.0002548   1269.08167   4003.83691
  3493.0     0.0002863   1267.27673   3425.54614
  2606.0     0.000384    1265.47375   2711.71875
  2052.0     0.000487    1263.67285   2117.23096
  1764.0     0.000567    1261.87402   1729.96094
  1552.0     0.000644    1260.07727   1520.97131
  1506.0     0.000664    1258.28259   1421.57397
  1391.0     0.000719    1256.49036   1375.23706
  1386.0     0.000722    1254.69995   1351.05701
  1304.0     0.000767    1252.91162   1336.14612
  1249.0     0.000801    1251.12561   1325.92053
  1317.0     0.000759    1249.34167   1318.74402
  1253.0     0.000798    1247.56018   1313.93469
  1291.0     0.000775    1245.78076   1311.18750
  1299.0     0.000770    1244.00354   1310.43591
  1331.0     0.000751    1242.22864   1311.87170
  1392.0     0.000718    1240.45618   1316.13611
  1340.0     0.000746    1238.68591   1324.86768
  1331.0     0.000751    1236.91785   1341.88245
  1459.0     0.000685    1235.15210   1375.13513
  1412.0     0.000708    1233.38892   1439.21582
  1532.0     0.000653    1231.62793   1557.49036
  1769.0     0.000565    1229.86926   1761.78748
  2006.0     0.000499    1228.11304   2083.99878
  2499.0     0.000400    1226.35938   2538.30176
  3186.0     0.0003139   1224.60791   3084.33691
  3654.0     0.0002737   1222.85901   3595.60547
  4053.0     0.0002467   1221.11243   3866.98291
  3805.0     0.0002628   1219.36841   3714.60376
  3199.0     0.0003126   1217.62683   3178.33496
  2528.0     0.000396    1215.88770   2527.67920
  1992.0     0.000502    1214.15112   1991.50806
  1684.0     0.000594    1212.41724   1640.28601
  1473.0     0.000679    1210.68567   1449.38635
  1279.0     0.000782    1208.95667   1357.08215
  1306.0     0.000766    1207.23022   1312.71252
  1236.0     0.000809    1205.50635   1288.43787
  1208.0     0.000828    1203.78516   1272.50854
  1243.0     0.000805    1202.06641   1260.64746
  1230.0     0.000813    1200.35034   1251.24634
  1195.0     0.000837    1198.63684   1243.55029
  1179.0     0.000848    1196.92627   1237.11060
  1197.0     0.000835    1195.21802   1231.62598
  1195.0     0.000837    1193.51257   1226.88562
  1286.0     0.000778    1191.80969   1222.73767
  1215.0     0.000823    1190.10962   1219.07263
  1225.0     0.000816    1188.41211   1215.80969
  1279.0     0.000782    1186.71729   1212.89050
  1202.0     0.000832    1185.02527   1210.27234
  1186.0     0.000843    1183.33606   1207.92700
  1234.0     0.000810    1181.64941   1205.83521
  1208.0     0.000828    1179.96558   1203.98938
  1189.0     0.000841    1178.28455   1202.38953
  1234.0     0.000810    1176.60632   1201.04749
  1268.0     0.000789    1174.93066   1199.98438
  1250.0     0.000800    1173.25793   1199.23853
  1210.0     0.000826    1171.58789   1196.83960
  1209.0     0.000827    1169.92102   1197.06165
  1266.0     0.000790    1168.25659   1198.08972
  1221.0     0.000819    1166.59509   1200.60071
  1195.0     0.000837    1164.93640   1206.01294
  1266.0     0.000790    1163.28052   1216.92786
  1213.0     0.000824    1161.62756   1240.94470
  1273.0     0.000786    1159.97742   1276.62842
  1333.0     0.000750    1158.33020   1332.38391
  1427.0     0.000701    1156.68579   1408.58276
  1446.0     0.000692    1155.04456   1494.67236
  1499.0     0.000667    1153.40588   1567.10962
  1568.0     0.000638    1151.77014   1600.84521
  1603.0     0.000624    1150.13733   1599.43713
  1606.0     0.000623    1148.50769   1619.04907
  1783.0     0.000561    1146.88062   1741.96558
  2020.0     0.000495    1145.25647   2042.22424
  2497.0     0.000400    1143.63538   2564.97046
  3208.0     0.0003117   1142.01746   3288.11719
  4015.0     0.0002491   1140.40222   4064.84521
  4613.0     0.0002168   1138.79004   4606.26758
  4637.0     0.0002157   1137.18066   4594.03760
  4055.0     0.0002466   1135.57458   3962.59692
  3011.0     0.0003321   1133.97119   3046.60352
  2222.0     0.000450    1132.37073   2234.42212
  1809.0     0.000553    1130.77332   1697.64807
  1526.0     0.000655    1129.17920   1415.06470
  1304.0     0.000767    1127.58777   1289.01135
  1237.0     0.000808    1125.99939   1233.61365
  1120.0     0.000893    1124.41406   1207.93689
  1126.0     0.000888    1122.83167   1192.40662
  1147.0     0.000872    1121.25256   1181.31897
  1199.0     0.000834    1119.67603   1172.80273
  1194.0     0.000838    1118.10278   1166.05957
  1159.0     0.000863    1116.53259   1160.63367
  1144.0     0.000874    1114.96545   1156.22791
  1206.0     0.000829    1113.40137   1152.63953
  1134.0     0.000882    1111.84021   1149.73120
  1202.0     0.000832    1110.28210   1147.41113
  1184.0     0.000845    1108.72729   1145.62158
  1090.0     0.000917    1107.17529   1144.33191
  1063.0     0.000941    1105.62634   1143.53479
  1099.0     0.000910    1104.08044   1143.24548
  1163.0     0.000860    1102.53784   1143.50110
  1153.0     0.000867    1100.99817   1144.36353
  1161.0     0.000861    1099.46155   1145.92651
  1185.0     0.000844    1097.92798   1148.32166
  1103.0     0.000907    1096.39771   1151.73364
  1200.0     0.000833    1094.87024   1156.42114
  1145.0     0.000873    1093.34595   1162.75269
  1257.0     0.000796    1091.82458   1171.28638
  1200.0     0.000833    1090.30664   1182.97583
  1199.0     0.000834    1088.79163   1199.74121
  1189.0     0.000841    1087.27966   1225.89343
  1189.0     0.000841    1085.77087   1271.02710
  1344.0     0.000744    1084.26501   1354.68616
  1503.0     0.000665    1082.76257   1512.03467
  1779.0     0.000562    1081.26306   1797.02100
  2316.0     0.000432    1079.76648   2275.54028
  2968.0     0.0003369   1078.27307   2993.51025
  3988.0     0.0002508   1076.78296   3920.11621
  4997.0     0.0002001   1075.29590   4876.98193
  5960.0     0.0001678   1073.81177   5529.27588
  5575.0     0.0001794   1072.33081   5504.38477
  4772.0     0.0002096   1070.85315   4730.33838
  3527.0     0.0002835   1069.37842   3615.44873
  2504.0     0.000399    1067.90686   2612.00586
  1908.0     0.000524    1066.43823   1922.77417
  1454.0     0.000688    1064.97302   1532.30420
  1302.0     0.000768    1063.51074   1339.53748
  1226.0     0.000816    1062.05151   1248.22168
  1186.0     0.000843    1060.59546   1200.74658
  1191.0     0.000840    1059.14270   1171.32983
  1147.0     0.000872    1057.69275   1150.31543
  1102.0     0.000907    1056.24597   1134.14124
  1092.0     0.000916    1054.80237   1121.22144
  1139.0     0.000878    1053.36182   1110.65112
  1072.0     0.000933    1051.92444   1101.83337
  1081.0     0.000925    1050.49011   1094.35059
  1101.0     0.000908    1049.05884   1087.90222
  1038.0     0.000963    1047.63074   1082.26770
  1020.0     0.000980    1046.20593   1077.28198
  1102.0     0.000907    1044.78394   1072.81958
  1051.0     0.000951    1043.36511   1068.78442
  1045.0     0.000957    1041.94934   1065.10132
  1118.0     0.000894    1040.53687   1061.71106
  1110.0     0.000901    1039.12732   1058.56628
  1042.0     0.000960    1037.72083   1055.62903
  986.0      0.001014    1036.31750   1052.86853
  1097.0     0.000912    1034.91736   1050.25964
  1072.0     0.000933    1033.52026   1047.78137
  1036.0     0.000965    1032.12610   1045.41626
  1065.0     0.000939    1030.73511   1043.15002
  1105.0     0.000905    1029.34717   1040.97046
  1073.0     0.000932    1027.96240   1038.86731
  1043.0     0.000959    1026.58057   1036.83179
  1007.0     0.000993    1025.20190   1034.85632
  1088.0     0.000919    1023.82642   1032.93457
  1073.0     0.000932    1022.45386   1031.06079
  1072.0     0.000933    1021.08435   1029.23035
  1075.0     0.000930    1019.71790   1027.43896
  1154.0     0.000867    1018.35461   1025.68323
  1054.0     0.000949    1016.99426   1023.95947
  1047.0     0.000955    1015.63696   1022.26514
  1023.0     0.000978    1014.28278   1020.59778
  1001.0     0.000999    1012.93158   1018.95514
  997.0      0.001003    1011.58362   1017.33539
  1068.0     0.000936    1010.23853   1015.73651
  1021.0     0.000979    1008.89648   1017.56085
  1030.0     0.000971    1007.55743   1016.22858
  1066.0     0.000938    1006.22150   1014.79382
  1043.0     0.000959    1004.88855   1013.37988
  1007.0     0.000993    1003.55859   1011.98584
  1025.0     0.000976    1002.23169   1010.61145
  1010.0     0.000990    1000.90796   1009.25616
  1041.0     0.000961    999.58704    1007.91949
  1023.0     0.000978    998.26917    1006.60114
  1014.0     0.000986    996.95428    1005.30115
  1058.0     0.000945    995.64246    1004.01941
  1028.0     0.000973    994.33356    999.33466
  1055.0     0.000948    993.02765    998.20697
  1069.0     0.000935    991.72473    999.47565
  1022.0     0.000978    990.42493    998.46106
  1018.0     0.000982    989.12799    997.46545
  1047.0     0.000955    987.83398    996.48999
  1020.0     0.000980    986.54297    995.53625
  1050.0     0.000952    985.25500    994.60565
  985.0      0.001015    983.96991    993.69965
  996.0      0.001004    982.68774    992.82031
  995.0      0.001005    981.40857    991.96942
  1019.0     0.000981    980.13232    991.14929
  1020.0     0.000980    978.85919    990.36255
  1002.0     0.000998    977.58881    989.61151
  1000.0     0.001000    976.32141    989.01062
  1023.0     0.000978    975.05688    988.34521
  1040.0     0.000962    973.79535    990.37091
  1027.0     0.000974    972.53668    989.89838
  989.0      0.001011    971.28088    989.48694
  962.0      0.001040    970.02802    989.14264
  980.0      0.001020    968.77820    988.87207
  981.0      0.001019    967.53113    988.68298
  958.0      0.001044    966.28699    988.58423
  1052.0     0.000951    965.04565    988.58575
  936.0      0.001068    963.80731    988.69940
  950.0      0.001053    962.57178    988.93848
  1050.0     0.000952    961.33911    989.31866
  986.0      0.001014    960.10925    989.85828
  995.0      0.001005    958.88251    990.57910
  1028.0     0.000973    957.65839    991.50610
  1002.0     0.000998    956.43707    992.67023
  968.0      0.001033    955.21869    994.10803
  945.0      0.001058    954.00311    995.86414
  973.0      0.001028    952.79034    997.99341
  1002.0     0.000998    951.58044    1000.56445
  1005.0     0.000995    950.37335    1003.66583
  973.0      0.001028    949.16901    1007.42035
  967.0      0.001034    947.96765    1012.01904
  1053.0     0.000950    946.76898    1017.80219
  1040.0     0.000962    945.57306    1025.42053
  999.0      0.001001    944.37994    1036.09119
  1052.0     0.000951    943.18964    1051.88586
  1023.0     0.000978    942.00201    1075.79529
  1115.0     0.000897    940.81726    1110.98462
  1222.0     0.000818    939.63519    1158.78601
  1246.0     0.000803    938.45612    1215.87122
  1259.0     0.000794    937.27954    1272.62000
  1425.0     0.000702    936.10577    1315.81897
  1337.0     0.000748    934.93475    1339.17603
  1403.0     0.000713    933.76648    1359.17737
  1349.0     0.000741    932.60089    1414.31079
  1512.0     0.000661    931.43799    1556.98950
  1787.0     0.000560    930.27783    1861.37659
  2272.0     0.000440    929.12054    2432.48682
  3312.0     0.0003019   927.96582    3389.21777
  4642.0     0.0002154   926.81378    4791.70850
  6564.0     0.0001523   925.66443    6535.72998
  8426.0     0.0001187   924.51776    8261.01270
  9745.0     0.0001026   923.37378    9325.63184
  9755.0     0.0001025   922.23248    9116.75098
  7980.0     0.0001253   921.09381    7640.02051
  5693.0     0.0001757   919.95776    5652.94580
  3853.0     0.0002595   918.82458    3896.04590
  2677.0     0.000374    917.69385    2679.39307
  1944.0     0.000514    916.56580    1986.36255
  1628.0     0.000614    915.44037    1664.10278
  1564.0     0.000639    914.31757    1570.74609
  1629.0     0.000614    913.19739    1635.12402
  1864.0     0.000536    912.07983    1848.29724
  2200.0     0.000455    910.96484    2222.13940
  2693.0     0.000371    909.85260    2742.83545
  3268.0     0.0003060   908.74280    3328.19604
  3842.0     0.0002603   907.63562    3809.10547
  3963.0     0.0002523   906.53101    3970.84961
  3733.0     0.0002679   905.42896    3674.23291
  3079.0     0.0003248   904.32947    3040.05640
  2345.0     0.000426    903.23254    2352.82446
  1778.0     0.000562    902.13818    1803.04346
  1487.0     0.000672    901.04651    1441.68616
  1221.0     0.000819    899.95728    1236.38428
  1152.0     0.000868    898.87048    1129.16956
  1110.0     0.000901    897.78632    1072.52490
  1020.0     0.000980    896.70477    1039.36536
  931.0      0.001074    895.62549    1016.46423
  930.0      0.001075    894.54883    999.10663
  945.0      0.001058    893.47467    985.21973
  939.0      0.001065    892.40302    973.78351
  957.0      0.001045    891.33398    964.18207
  978.0      0.001022    890.26727    955.99432
  916.0      0.001092    889.20306    948.91846
  959.0      0.001043    888.14130    942.73102
  906.0      0.001104    887.08203    937.26410
  879.0      0.001138    886.02521    932.38959
  920.0      0.001087    884.97089    928.00757
  911.0      0.001098    883.91895    924.04041
  954.0      0.001048    882.86957    920.42590
  918.0      0.001089    881.82251    917.11481
  944.0      0.001059    880.77789    914.06726
  921.0      0.001086    879.73566    911.25140
  903.0      0.001107    878.69598    908.64154
  923.0      0.001083    877.65845    906.21667
  932.0      0.001073    876.62347    903.96124
  901.0      0.001110    875.59088    901.86304
  896.0      0.001116    874.56073    899.91443
  896.0      0.001116    873.53290    898.11255
  909.0      0.001100    872.50745    896.46014
  901.0      0.001110    871.48431    895.01483
  889.0      0.001125    870.46375    893.69464
  903.0      0.001107    869.44531    892.56085
  941.0      0.001063    868.42920    891.62140
  847.0      0.001181    867.41553    890.87488
  845.0      0.001183    866.40411    890.31079
  882.0      0.001134    865.39520    889.93408
  902.0      0.001109    864.38849    889.82153
  920.0      0.001087    863.38416    890.17517
  912.0      0.001096    862.38202    891.36615
  918.0      0.001089    861.38239    894.11963
  921.0      0.001086    860.38477    899.92975
  897.0      0.001115    859.38959    911.65338
  870.0      0.001149    858.39667    934.01373
  927.0      0.001079    857.40619    973.25140
  1000.0     0.001000    856.41785    1034.45959
  1141.0     0.000876    855.43170    1116.10486
  1206.0     0.000829    854.44794    1205.60583
  1263.0     0.000792    853.46643    1275.94421
  1239.0     0.000807    852.48712    1291.83057
  1124.0     0.000890    851.51001    1238.37061
  1126.0     0.000888    850.53516    1142.90186
  1046.0     0.000956    849.56262    1042.66150
  971.0      0.001030    848.59222    971.25922
  975.0      0.001026    847.62402    925.31665
  946.0      0.001057    846.65814    905.16284
  970.0      0.001031    845.69440    902.19751
  903.0      0.001107    844.73285    914.41736
  936.0      0.001068    843.77350    944.18811
  993.0      0.001007    842.81635    995.03033
  1054.0     0.000949    841.86133    1065.79712
  1181.0     0.000847    840.90857    1144.91394
  1256.0     0.000796    839.95801    1207.67224
  1267.0     0.000789    839.00952    1223.17700
  1273.0     0.000786    838.06317    1176.44910
  1094.0     0.000914    837.11908    1090.58716
  978.0      0.001022    836.17706    1003.23889
  972.0      0.001029    835.23718    936.04364
  874.0      0.001144    834.29944    893.18567
  858.0      0.001166    833.36389    869.27820
  960.0      0.001042    832.43042    856.71094
  835.0      0.001198    831.49902    849.76196
  865.0      0.001156    830.56976    845.32263
  866.0      0.001155    829.64270    842.03314
  861.0      0.001161    828.71765    839.35828
  829.0      0.001206    827.79474    837.07623
  831.0      0.001203    826.87390    835.07452
  836.0      0.001196    825.95514    833.28381
  830.0      0.001205    825.03845    831.65710
  852.0      0.001174    824.12384    830.16064
  901.0      0.001110    823.21130    828.77045
  873.0      0.001145    822.30084    827.46912
  783.0      0.001277    821.39246    826.24414
  823.0      0.001215    820.48608    825.08716
  800.0      0.001250    819.58173    823.99298
  847.0      0.001181    818.67944    822.95953
  794.0      0.001259    817.77924    821.98804
  824.0      0.001214    816.88104    821.08374
  857.0      0.001167    815.98480    820.25824
  828.0      0.001208    815.09064    819.53662
  851.0      0.001175    814.19861    818.97510
  813.0      0.001230    813.30841    818.70123
  843.0      0.001186    812.42029    818.98785
  812.0      0.001232    811.53418    820.35455
  810.0      0.001235    810.65002    823.64087
  889.0      0.001125    809.76788    829.90997
  864.0      0.001157    808.88770    839.95020
  909.0      0.001100    808.00952    853.33020
  875.0      0.001143    807.13336    867.66241
  965.0      0.001036    806.25909    878.28418
  945.0      0.001058    805.38678    879.50848
  860.0      0.001163    804.51648    869.29425
  887.0      0.001127    803.64813    852.33441
  911.0      0.001098    802.78174    835.35645
  798.0      0.001253    801.91724    822.08783
  833.0      0.001200    801.05469    813.24335
  835.0      0.001198    800.19415    807.49072
  784.0      0.001276    799.33545    804.30585
  813.0      0.001230    798.47870    802.22528
  823.0      0.001215    797.62384    800.65552
  834.0      0.001199    796.77094    803.63629
  775.0      0.001290    795.91998    802.62708
  804.0      0.001244    795.07086    801.71112
  837.0      0.001195    794.22363    800.86652
  862.0      0.001160    793.37836    800.08063
  847.0      0.001181    792.53497    799.34564
  810.0      0.001235    791.69348    798.65625
  805.0      0.001242    790.85376    818.36475
  874.0      0.001144    790.01605    818.68304
  815.0      0.001227    789.18018    819.10675
  816.0      0.001225    788.34613    819.30750
  842.0      0.001188    787.51404    819.97607
  818.0      0.001222    786.68365    820.77527
  836.0      0.001196    785.85535    821.71796
  841.0      0.001189    785.02869    822.81781
  825.0      0.001212    784.20398    824.09204
  822.0      0.001217    783.38104    825.56000
  821.0      0.001218    782.56006    827.24451
  826.0      0.001211    781.74078    829.17188
  893.0      0.001120    780.92340    831.37329
  841.0      0.001189    780.10779    833.88519
  825.0      0.001212    779.29413    836.75067
  855.0      0.001170    778.48212    840.02069
  793.0      0.001261    777.67200    843.75659
  779.0      0.001284    776.86365    848.03156
  839.0      0.001192    776.05713    852.93488
  839.0      0.001192    775.25250    858.57526
  820.0      0.001220    774.44952    865.08655
  825.0      0.001212    773.64838    872.63605
  805.0      0.001242    772.84906    882.90283
  843.0      0.001186    772.05157    893.27069
  874.0      0.001144    771.25574    905.50568
  928.0      0.001078    770.46173    920.06659
  907.0      0.001103    769.66949    937.57642
  867.0      0.001153    768.87909    958.94000
  935.0      0.001070    768.09039    985.66162
  875.0      0.001143    767.30341    1020.76599
  1000.0     0.001000    766.51819    1071.21057
  1080.0     0.000926    765.73486    1153.12280
  1273.0     0.000786    764.95313    1300.52893
  1453.0     0.000688    764.17316    1574.40759
  1961.0     0.000510    763.39496    2060.27368
  2755.0     0.000363    762.61853    2833.72559
  3887.0     0.0002573   761.84381    3886.41064
  4976.0     0.0002010   761.07074    5055.87451
  6026.0     0.0001659   760.29944    6046.15283
  6711.0     0.0001490   759.52991    6618.80371
  7145.0     0.0001400   758.76208    6965.89014
  8363.0     0.0001196   757.99591    7850.81689
  10494.0    0.0000953   757.23145    10065.11816
  14197.0    0.0000704   756.46869    13778.53516
  18400.0    0.0000543   755.70776    18165.61914
  21814.0    0.0000458   754.94849    21470.88477
  21797.0    0.0000459   754.19073    21768.05273
  18278.0    0.0000547   753.43481    18525.74609
  13332.0    0.0000750   752.68066    13420.30957
  8477.0     0.0001180   751.92810    8574.72949
  5227.0     0.0001913   751.17719    5090.18262
  3293.0     0.0003037   750.42798    3055.03931
  2097.0     0.000477    749.68048    2042.32263
  1581.0     0.000633    748.93463    1579.04773
  1238.0     0.000808    748.19043    1357.97913
  1075.0     0.000930    747.44788    1233.59717
  1063.0     0.000941    746.70709    1150.24268
  1007.0     0.000993    745.96783    1088.39832
  1035.0     0.000966    745.23029    1040.39978
  861.0      0.001161    744.49432    1002.67853
  937.0      0.001067    743.76013    972.07971
  913.0      0.001095    743.02753    947.25104
  875.0      0.001143    742.29651    926.99738
  878.0      0.001139    741.56714    910.46814
  867.0      0.001153    740.83948    897.06506
  845.0      0.001183    740.11340    886.38458
  822.0      0.001217    739.38898    878.18884
  799.0      0.001252    738.66608    872.40387
  838.0      0.001193    737.94489    869.17004
  869.0      0.001151    737.22534    869.03717
  829.0      0.001206    736.50732    873.53217
  883.0      0.001133    735.79095    886.51440
  904.0      0.001106    735.07617    921.42645
  1007.0     0.000993    734.36310    985.98651
  1100.0     0.000909    733.65155    1111.65332
  1415.0     0.000707    732.94159    1329.39783
  1626.0     0.000615    732.23315    1653.32947
  2014.0     0.000497    731.52643    2049.34180
  2323.0     0.000430    730.82123    2417.85132
  2601.0     0.000384    730.11768    2602.73901
  2482.0     0.000403    729.41559    2483.39307
  2071.0     0.000483    728.71521    2112.73535
  1746.0     0.000573    728.01636    1676.26575
  1339.0     0.000747    727.31903    1314.68433
  1147.0     0.000872    726.62335    1070.03931
  942.0      0.001062    725.92926    934.97241
  955.0      0.001047    725.23663    867.83160
  870.0      0.001149    724.54559    834.03064
  855.0      0.001170    723.85614    815.44122
  802.0      0.001247    723.16821    803.45813
  794.0      0.001259    722.48187    794.74377
  776.0      0.001289    721.79706    767.67999
  810.0      0.001235    721.11377    763.19916
  774.0      0.001292    720.43201    759.71545
  757.0      0.001321    719.75189    757.01129
  811.0      0.001233    719.07324    754.93781
  782.0      0.001279    718.39618    753.39270
  743.0      0.001346    717.72052    752.30701
  810.0      0.001235    717.04657    751.63715
  811.0      0.001233    716.37402    751.35956
  818.0      0.001222    715.70300    751.46838
  771.0      0.001297    715.03351    751.97491
  747.0      0.001339    714.36560    752.90790
  782.0      0.001279    713.69910    754.31757
  749.0      0.001335    713.03412    756.28345
  751.0      0.001332    712.37073    758.95111
  754.0      0.001326    711.70880    762.52832
  785.0      0.001274    711.04840    767.58966
  781.0      0.001280    710.38947    775.12030
  784.0      0.001276    709.73206    787.48114
  825.0      0.001212    709.07617    808.87958
  890.0      0.001124    708.42169    845.54523
  921.0      0.001086    707.76874    903.85699
  1001.0     0.000999    707.11725    985.13409
  1130.0     0.000885    706.46729    1079.25598
  1179.0     0.000848    705.81879    1162.07495
  1195.0     0.000837    705.17175    1199.95740
  1116.0     0.000896    704.52618    1175.48718
  1092.0     0.000916    703.88208    1113.18359
  1072.0     0.000933    703.23950    1057.27222
  1030.0     0.000971    702.59827    1040.84192
  1101.0     0.000908    701.95874    1089.89709
  1240.0     0.000806    701.32050    1240.91846
  1600.0     0.000625    700.68372    1555.70581
  2112.0     0.000473    700.04840    2117.06274
  3002.0     0.0003331   699.41455    2985.62891
  4207.0     0.0002377   698.78210    4129.09668
  5434.0     0.0001840   698.15118    5321.52100
  6192.0     0.0001615   697.52161    6202.31885
  6429.0     0.0001555   696.89368    6390.11182
  5737.0     0.0001743   696.26697    5857.43164
  4975.0     0.0002010   695.64178    4963.86865
  3848.0     0.0002599   695.01801    4004.00684
  2976.0     0.0003360   694.39569    3077.64844
  2214.0     0.000452    693.77478    2266.64453
  1731.0     0.000578    693.15527    1656.48547
  1227.0     0.000815    692.53717    1262.63989
  1055.0     0.000948    691.92065    1043.97607
  920.0      0.001087    691.30536    933.36249
  889.0      0.001125    690.69159    877.18268
  862.0      0.001160    690.07916    844.88416
  794.0      0.001259    689.46814    823.10980
  798.0      0.001253    688.85858    806.84778
  773.0      0.001294    688.25031    796.00452
  782.0      0.001279    687.64355    785.97803
  825.0      0.001212    687.03809    777.94995
  774.0      0.001292    686.43420    771.50568
  743.0      0.001346    685.83160    766.34650
  747.0      0.001339    685.23041    762.25677
  759.0      0.001318    684.63055    759.07971
  782.0      0.001279    684.03210    756.70428
  738.0      0.001355    683.43500    755.05640
  755.0      0.001325    682.83929    754.26056
  736.0      0.001359    682.24500    754.00067
  743.0      0.001346    681.65210    754.51154
  782.0      0.001279    681.06049    756.00336
  731.0      0.001368    680.47028    758.92139
  780.0      0.001282    679.88147    764.05798
  786.0      0.001272    679.29395    772.56366
  740.0      0.001351    678.70782    785.65936
  805.0      0.001242    678.12305    803.89038
  814.0      0.001229    677.53961    825.96149
  859.0      0.001164    676.95764    847.96747
  852.0      0.001174    676.37689    864.39771
  900.0      0.001111    675.79749    870.51166
  873.0      0.001145    675.21942    866.88348
  791.0      0.001264    674.64270    858.78943
  816.0      0.001225    674.06738    854.38654
  830.0      0.001205    673.49335    857.84808
  817.0      0.001224    672.92059    870.31500
  880.0      0.001136    672.34924    891.58734
  898.0      0.001114    671.77924    921.74457
  933.0      0.001072    671.21045    962.38483
  952.0      0.001050    670.64307    1017.88733
  1050.0     0.000952    670.07697    1101.00720
  1183.0     0.000845    669.51215    1241.38208
  1551.0     0.000645    668.94867    1507.84546
  2112.0     0.000473    668.38647    2036.37732
  3123.0     0.0003202   667.82562    3043.10742
  4804.0     0.0002082   667.26611    4770.95166
  7335.0     0.0001363   666.70782    7317.70703
  10377.0    0.0000964   666.15082    10390.74805
  13308.0    0.0000751   665.59515    13169.46680
  14657.0    0.0000682   665.04071    14519.43945
  13808.0    0.0000724   664.48761    13712.41699
  11230.0    0.0000890   663.93579    11296.56445
  8548.0     0.0001170   663.38525    8632.08984
  6595.0     0.0001516   662.83606    6622.54541
  5363.0     0.0001865   662.28809    5373.97119
  4639.0     0.0002156   661.74127    4496.84814
  3423.0     0.0002921   661.19580    3620.04077
  2542.0     0.000393    660.65161    2725.65356
  1798.0     0.000556    660.10864    1974.46069
  1363.0     0.000734    659.56696    1460.09216
  1076.0     0.000929    659.02655    1164.68054
  949.0      0.001054    658.48737    1013.09393
  851.0      0.001175    657.94952    935.08417
  820.0      0.001220    657.41278    889.41736
  821.0      0.001218    656.87738    858.10144
  752.0      0.001330    656.34314    834.54602
  828.0      0.001208    655.81024    816.44897
  791.0      0.001264    655.27844    803.25635
  756.0      0.001323    654.74799    795.83490
  736.0      0.001359    654.21869    796.85797
  807.0      0.001239    653.69080    810.77448
  926.0      0.001080    653.16394    842.01038
  979.0      0.001021    652.63831    889.90613
  1020.0     0.000980    652.11389    943.82275
  1017.0     0.000983    651.59070    982.33490
  1067.0     0.000937    651.06873    982.15155
  1008.0     0.000992    650.54797    939.04889
  883.0      0.001133    650.02838    876.20844
  834.0      0.001199    649.51013    819.83038
  852.0      0.001174    648.99298    783.03113
  774.0      0.001292    648.47699    768.30823
  792.0      0.001263    647.96216    775.63898
  796.0      0.001256    647.44855    809.93896
  954.0      0.001048    646.93616    883.51086
  996.0      0.001004    646.42487    1010.57098
  1195.0     0.000837    645.91479    1193.08765
  1432.0     0.000698    645.40594    1403.57935
  1506.0     0.000664    644.89832    1579.30469
  1592.0     0.000628    644.39178    1642.00366
  1480.0     0.000676    643.88629    1552.06213
  1273.0     0.000786    643.38208    1357.45105
  1114.0     0.000898    642.87897    1147.51428
  998.0      0.001002    642.37708    984.84393
  873.0      0.001145    641.87628    884.63281
  821.0      0.001218    641.37665    840.12305
  880.0      0.001136    640.87823    836.03217
  879.0      0.001138    640.38086    866.82770
  998.0      0.001002    639.88464    947.99463
  1226.0     0.000816    639.38953    1125.56653
  1601.0     0.000625    638.89557    1479.67554
  2236.0     0.000447    638.40271    2103.01636
  3084.0     0.0003243   637.91101    3032.33472
  4241.0     0.0002358   637.42041    4148.71924
  5290.0     0.0001890   636.93103    5125.12207
  5371.0     0.0001862   636.44263    5512.77734
  4883.0     0.0002048   635.95538    5048.43945
  3726.0     0.0002684   635.46924    3969.02612
  2590.0     0.000386    634.98413    2809.36768
  1820.0     0.000549    634.50018    1895.98206
  1203.0     0.000831    634.01727    1318.88281
  1008.0     0.000992    633.53552    1012.12756
  857.0      0.001167    633.05481    866.48718
  767.0      0.001304    632.57526    798.02570
  763.0      0.001311    632.09674    761.77673
  719.0      0.001391    631.61926    741.23401
  693.0      0.001443    631.14282    724.87610
  727.0      0.001376    630.66754    712.43091
  658.0      0.001520    630.19324    702.72058
  678.0      0.001475    629.72003    695.06311
  678.0      0.001475    629.24792    689.02179
  668.0      0.001497    628.77692    684.33832
  670.0      0.001493    628.30688    680.95660
  731.0      0.001368    627.83789    679.15216
  687.0      0.001456    627.36993    679.76526
  708.0      0.001412    626.90295    684.77338
  730.0      0.001370    626.43707    695.62012
  719.0      0.001391    625.97223    713.74396
  736.0      0.001359    625.50842    737.43390
  724.0      0.001381    625.04572    760.17688
  812.0      0.001232    624.58392    771.96368
  803.0      0.001245    624.12317    765.47595
  762.0      0.001312    623.66333    744.42816
  725.0      0.001379    623.20465    720.92676
  673.0      0.001486    622.74683    703.91907
  725.0      0.001379    622.29004    697.29675
  676.0      0.001479    621.83429    701.82178
  687.0      0.001456    621.37952    717.55182
  780.0      0.001282    620.92584    744.54279
  784.0      0.001276    620.47308    781.30133
  873.0      0.001145    620.02124    822.76227
  884.0      0.001131    619.57043    861.73938
  837.0      0.001195    619.12054    894.25836
  928.0      0.001078    618.67157    931.91925
  1055.0     0.000948    618.22369    1012.32312
  1214.0     0.000824    617.77667    1184.05505
  1467.0     0.000682    617.33075    1482.32190
  1956.0     0.000511    616.88574    1901.93750
  2421.0     0.000413    616.44159    2364.64355
  2685.0     0.000372    615.99841    2720.47217
  2782.0     0.000359    615.55621    2797.04028
  2432.0     0.000411    615.11487    2533.91870
  2020.0     0.000495    614.67450    2065.65625
  1615.0     0.000619    614.23511    1584.78662
  1253.0     0.000798    613.79663    1206.82349
  991.0      0.001009    613.35907    960.84161
  858.0      0.001166    612.92236    822.96204
  741.0      0.001350    612.48663    753.12726
  711.0      0.001406    612.05176    718.58673
  681.0      0.001468    611.61780    700.18823
  629.0      0.001590    611.18469    689.02240
  616.0      0.001623    610.75250    681.51013
  667.0      0.001499    610.32129    673.50500
  705.0      0.001418    609.89099    670.02875
  660.0      0.001515    609.46149    667.88013
  701.0      0.001427    609.03284    666.87909
  667.0      0.001499    608.60510    666.93250
  643.0      0.001555    608.17822    668.08789
  657.0      0.001522    607.75220    670.23914
  700.0      0.001429    607.32703    673.55768
  611.0      0.001637    606.90277    678.21802
  684.0      0.001462    606.47937    686.00818
  704.0      0.001420    606.05682    694.37842
  741.0      0.001350    605.63507    705.45764
  739.0      0.001353    605.21417    720.48682
  745.0      0.001342    604.79407    742.03998
  820.0      0.001220    604.37488    775.69214
  848.0      0.001179    603.95642    832.93115
  956.0      0.001046    603.53882    934.77203
  1131.0     0.000884    603.12213    1112.78259
  1470.0     0.000680    602.70618    1403.66675
  1814.0     0.000551    602.29108    1830.46680
  2468.0     0.000405    601.87671    2370.73389
  3038.0     0.0003292   601.46320    2925.03882
  3494.0     0.0002862   601.05048    3325.22925
  3348.0     0.0002987   600.63855    3389.36963
  2881.0     0.0003471   600.22736    3057.85815
  2436.0     0.000411    599.81702    2503.90479
  1829.0     0.000547    599.40753    1952.54407
  1496.0     0.000668    598.99866    1532.47351
  1291.0     0.000775    598.59064    1283.86816
  1247.0     0.000802    598.18335    1192.43982
  1253.0     0.000798    597.77686    1214.26050
  1387.0     0.000721    597.37109    1289.42822
  1506.0     0.000664    596.96613    1352.36169
  1423.0     0.000703    596.56189    1344.59351
  1313.0     0.000762    596.15845    1248.61316
  1121.0     0.000892    595.75574    1103.49402
  1014.0     0.000986    595.35370    959.08203
  881.0      0.001135    594.95245    845.32623
  816.0      0.001225    594.55188    768.93719
  754.0      0.001326    594.15204    723.26385
  700.0      0.001429    593.75293    697.86890
  705.0      0.001418    593.35449    684.12262
  699.0      0.001431    592.95691    676.76599
  712.0      0.001404    592.55994    673.29102
  653.0      0.001531    592.16364    672.70313
  690.0      0.001449    591.76807    675.15601
  702.0      0.001425    591.37317    682.14777
  782.0      0.001279    590.97900    699.65729
  764.0      0.001309    590.58551    735.33368
  866.0      0.001155    590.19263    812.62903
  1105.0     0.000905    589.80048    973.58014
  1328.0     0.000753    589.40906    1260.14490
  1771.0     0.000565    589.01825    1685.57373
  2372.0     0.000422    588.62805    2189.99365
  2652.0     0.000377    588.23853    2620.06958
  2719.0     0.000368    587.84973    2783.20654
  2552.0     0.000392    587.46149    2592.27686
  2101.0     0.000476    587.07397    2156.77100
  1634.0     0.000612    586.68701    1663.90771
  1344.0     0.000744    586.30084    1253.85327
  1037.0     0.000964    585.91516    976.84589
  840.0      0.001190    585.53015    815.26068
  732.0      0.001366    585.14575    729.60614
  729.0      0.001372    584.76196    685.96692
  684.0      0.001462    584.37885    663.23865
  666.0      0.001502    583.99628    650.45728
  644.0      0.001553    583.61426    642.72974
  626.0      0.001597    583.23297    639.61658
  673.0      0.001486    582.85223    638.30145
  675.0      0.001481    582.47205    640.69464
  705.0      0.001418    582.09247    651.69073
  647.0      0.001546    581.71350    663.84698
  645.0      0.001550    581.33508    679.76697
  692.0      0.001445    580.95721    695.64661
  692.0      0.001445    580.57996    705.70056
  711.0      0.001406    580.20331    704.46484
  659.0      0.001517    579.82715    692.00366
  670.0      0.001493    579.45160    674.95544
  713.0      0.001403    579.07654    660.35229
  693.0      0.001443    578.70203    652.24493
  664.0      0.001506    578.32806    652.63104
  692.0      0.001445    577.95465    662.32904
  671.0      0.001490    577.58179    680.98376
  750.0      0.001333    577.20941    706.09369
  765.0      0.001307    576.83765    732.19562
  737.0      0.001357    576.46637    752.41705
  810.0      0.001235    576.09558    762.58032
  776.0      0.001289    575.72534    768.91461
  798.0      0.001253    575.35553    785.33704
  842.0      0.001188    574.98633    819.02087
  906.0      0.001104    574.61749    863.19849
  954.0      0.001048    574.24927    899.23425
  927.0      0.001079    573.88153    903.18414
  906.0      0.001104    573.51422    873.57910
  807.0      0.001239    573.14746    829.30823
  784.0      0.001276    572.78113    796.85614
  778.0      0.001285    572.41528    794.86676
  835.0      0.001198    572.04987    840.64697
  958.0      0.001044    571.68494    950.79871
  1119.0     0.000894    571.32050    1152.43103
  1495.0     0.000669    570.95648    1466.58618
  1926.0     0.000519    570.59302    1885.76331
  2386.0     0.000419    570.22986    2345.88354
  2888.0     0.0003463   569.86719    2727.95972
  2869.0     0.0003486   569.50494    2879.98828
  2827.0     0.000354    569.14319    2742.06104
  2507.0     0.000399    568.78186    2417.29736
  2150.0     0.000465    568.42090    2045.61389
  1740.0     0.000575    568.06036    1692.01990
  1403.0     0.000713    567.70038    1383.03149
  1142.0     0.000876    567.34064    1142.28784
  979.0      0.001021    566.98138    975.60529
  850.0      0.001176    566.62256    872.81415
  797.0      0.001255    566.26410    817.90686
  801.0      0.001248    565.90601    797.15869
  799.0      0.001252    565.54834    800.02014
  786.0      0.001272    565.19110    825.24182
  874.0      0.001144    564.83423    883.39844
  991.0      0.001009    564.47772    1001.74878
  1254.0     0.000797    564.12158    1227.43042
  1692.0     0.000591    563.76581    1621.73218
  2320.0     0.000431    563.41040    2237.91528
  3182.0     0.0003143   563.05536    3085.04004
  4265.0     0.0002345   562.70068    4093.51709
  5186.0     0.0001928   562.34637    5105.57568
  6052.0     0.0001652   561.99243    5937.83594
  6689.0     0.0001495   561.63885    6411.93652
  6430.0     0.0001555   561.28558    6301.18506
  5433.0     0.0001841   560.93262    5516.28955
  4211.0     0.0002375   560.58008    4333.65039
  3001.0     0.0003332   560.22778    3160.72437
  2275.0     0.000440    559.87585    2242.94092
  1756.0     0.000569    559.52423    1633.75977
  1312.0     0.000762    559.17297    1268.86902
  1093.0     0.000915    558.82208    1055.57983
  960.0      0.001042    558.47137    925.95636
  870.0      0.001149    558.12103    843.06415
  742.0      0.001348    557.77100    789.10284
  743.0      0.001346    557.42120    754.73438
  650.0      0.001538    557.07178    733.73810
  725.0      0.001379    556.72266    721.65131
  668.0      0.001497    556.37378    715.65930
  678.0      0.001475    556.02527    714.36328
  711.0      0.001406    555.67694    717.43481
  659.0      0.001517    555.32892    725.09857
  658.0      0.001520    554.98114    740.67535
  744.0      0.001344    554.63367    769.54004
  770.0      0.001299    554.28650    824.00787
  889.0      0.001125    553.93958    925.50336
  1091.0     0.000917    553.59283    1102.73218
  1405.0     0.000712    553.24640    1380.05627
  1781.0     0.000561    552.90033    1754.70679
  2159.0     0.000463    552.55438    2173.04468
  2493.0     0.000401    552.20874    2536.97437
  2660.0     0.000376    551.86322    2757.00391
  2836.0     0.000353    551.51807    2858.43018
  3005.0     0.0003328   551.17310    3036.69971
  3615.0     0.0002766   550.82837    3479.43213
  4297.0     0.0002327   550.48383    4195.09180
  5179.0     0.0001931   550.13965    4962.34521
  5550.0     0.0001802   549.79559    5405.06104
  5250.0     0.0001905   549.45178    5188.63965
  4192.0     0.0002385   549.10809    4350.50195
  3290.0     0.0003040   548.76465    3280.47949
  2190.0     0.000457    548.42145    2323.50610
  1438.0     0.000695    548.07843    1627.21570
  1219.0     0.000820    547.73560    1195.12988
  967.0      0.001034    547.39307    956.81390
  770.0      0.001299    547.05066    832.67035
  696.0      0.001437    546.70844    765.93933
  609.0      0.001642    546.36639    725.81165
  660.0      0.001515    546.02454    698.41583
  641.0      0.001560    545.68286    678.07599
  610.0      0.001639    545.34131    662.40137
  633.0      0.001580    545.00000    650.27460
  609.0      0.001642    544.65881    641.24811
  608.0      0.001645    544.31793    635.54474
  646.0      0.001548    543.97711    634.32446
  652.0      0.001534    543.63647    639.91449
  650.0      0.001538    543.29590    655.44922
  689.0      0.001451    542.95557    683.27588
  679.0      0.001473    542.61536    721.92834
  767.0      0.001304    542.27533    762.83295
  800.0      0.001250    541.93542    790.52710
  830.0      0.001205    541.59570    789.50287
  731.0      0.001368    541.25610    755.73175
  788.0      0.001269    540.91663    706.78302
  631.0      0.001585    540.57727    660.57782
  634.0      0.001577    540.23804    625.60980
  612.0      0.001634    539.89893    602.87848
  637.0      0.001570    539.56000    589.53235
  592.0      0.001689    539.22113    582.67773
  562.0      0.001779    538.88251    578.13043
  589.0      0.001698    538.54388    575.06488
  575.0      0.001739    538.20544    572.76581
  608.0      0.001645    537.86700    570.93201
  587.0      0.001704    537.52875    569.43158
  570.0      0.001754    537.19055    568.19708
  530.0      0.001887    536.85254    567.18787
  582.0      0.001718    536.51459    566.37750
  547.0      0.001828    536.17670    565.74957
  562.0      0.001779    535.83899    562.14142
  574.0      0.001742    535.50134    561.93860
  565.0      0.001770    535.16376    561.90381
  577.0      0.001733    534.82623    562.04425
  554.0      0.001805    534.48889    562.37299
  589.0      0.001698    534.15155    562.90833
  567.0      0.001764    533.81427    563.67719
  555.0      0.001802    533.47711    564.71552
  564.0      0.001773    533.14008    566.07257
  568.0      0.001761    532.80310    566.19543
  584.0      0.001712    532.46619    568.47601
  578.0      0.001730    532.12927    571.39050
  569.0      0.001757    531.79248    575.22522
  572.0      0.001748    531.45575    580.57404
  604.0      0.001656    531.11908    588.68823
  634.0      0.001577    530.78241    601.99213
  641.0      0.001560    530.44598    619.91394
  721.0      0.001387    530.10944    656.91608
  713.0      0.001403    529.77301    712.58386
  785.0      0.001274    529.43665    786.43860
  866.0      0.001155    529.10022    868.39984
  916.0      0.001092    528.76392    937.28491
  946.0      0.001057    528.42773    968.05719
  876.0      0.001142    528.09149    951.13995
  880.0      0.001136    527.75525    911.54614
  843.0      0.001186    527.41925    891.85950
  934.0      0.001071    527.08313    933.12494
  1151.0     0.000869    526.74707    1074.22424
  1411.0     0.000709    526.41107    1346.55334
  1975.0     0.000506    526.07507    1753.08679
  2408.0     0.000415    525.73914    2234.79980
  2705.0     0.000370    525.40320    2650.40088
  2895.0     0.0003454   525.06726    2813.71655
  2479.0     0.000403    524.73145    2611.72559
  2104.0     0.000475    524.39557    2154.33545
  1624.0     0.000616    524.05975    1656.76941
  1177.0     0.000850    523.72394    1252.81677
  888.0      0.001126    523.38812    981.62018
  790.0      0.001266    523.05231    826.74768
  752.0      0.001330    522.71655    754.59149
  670.0      0.001493    522.38080    735.18054
  764.0      0.001309    522.04517    758.64063
  784.0      0.001276    521.70941    825.91302
  947.0      0.001056    521.37366    940.61664
  1165.0     0.000858    521.03796    1094.96960
  1367.0     0.000732    520.70227    1259.75122
  1436.0     0.000696    520.36652    1387.75403
  1402.0     0.000713    520.03088    1438.17773
  1399.0     0.000715    519.69513    1420.21570
  1391.0     0.000719    519.35944    1400.43481
  1412.0     0.000708    519.02386    1433.84644
  1584.0     0.000631    518.68817    1517.22717
  1668.0     0.000600    518.35242    1590.56763
  1525.0     0.000656    518.01678    1573.28430
  1340.0     0.000746    517.68103    1429.53723
  1171.0     0.000854    517.34534    1211.25293
  896.0      0.001116    517.00964    994.35510
  811.0      0.001233    516.67389    823.03308
  702.0      0.001425    516.33826    708.26563
  656.0      0.001524    516.00244    640.57117
  604.0      0.001656    515.66669    603.63049
  585.0      0.001709    515.33093    583.50256
  550.0      0.001818    514.99518    571.56897
  541.0      0.001848    514.65936    563.54382
  540.0      0.001852    514.32355    557.56744
  530.0      0.001887    513.98773    552.85419
  563.0      0.001776    513.65198    549.03204
  553.0      0.001808    513.31610    545.88770
  549.0      0.001821    512.98022    543.28052
  504.0      0.001984    512.64429    541.11090
  524.0      0.001908    512.30841    539.30737
  528.0      0.001894    511.97247    537.81775
  520.0      0.001923    511.63651    536.60553
  538.0      0.001859    511.30054    535.64545
  508.0      0.001969    510.96454    534.92267
  546.0      0.001832    510.62857    534.43097
  551.0      0.001815    510.29251    534.17212
  506.0      0.001976    509.95648    534.15704
  536.0      0.001866    509.62039    534.40582
  518.0      0.001931    509.28427    534.94989
  536.0      0.001866    508.94812    535.83527
  539.0      0.001855    508.61197    537.12616
  533.0      0.001876    508.27579    538.91290
  536.0      0.001866    507.93967    541.31995
  576.0      0.001736    507.60342    544.53021
  541.0      0.001848    507.26712    548.83191
  510.0      0.001961    506.93088    554.75391
  528.0      0.001894    506.59454    563.44574
  593.0      0.001686    506.25821    577.60352
  586.0      0.001706    505.92181    603.27808
  629.0      0.001590    505.58542    652.36530
  726.0      0.001377    505.24908    743.74969
  958.0      0.001044    504.91266    901.19470
  1102.0     0.000907    504.57617    1139.80347
  1522.0     0.000657    504.23965    1447.04932
  1843.0     0.000543    503.90311    1762.58301
  1992.0     0.000502    503.56656    1981.99707
  1912.0     0.000523    503.22998    2003.85645
  1635.0     0.000612    502.89337    1817.73584
  1386.0     0.000722    502.55673    1513.31262
  1075.0     0.000930    502.22015    1196.13440
  859.0      0.001164    501.88345    935.71332
  716.0      0.001397    501.54675    759.05493
  606.0      0.001650    501.21002    656.23486
  628.0      0.001592    500.87326    599.90771
  566.0      0.001767    500.53647    570.69806
  564.0      0.001773    500.19962    554.70831
  563.0      0.001776    499.86279    544.78204
  491.0      0.002037    499.52600    537.78589
  517.0      0.001934    499.18912    532.44159
  512.0      0.001953    498.85217    528.19434
  518.0      0.001931    498.51526    524.76062
  548.0      0.001825    498.17828    521.99237
  521.0      0.001919    497.84134    519.75159
  533.0      0.001876    497.50433    517.97919
  567.0      0.001764    497.16733    516.59253
  508.0      0.001969    496.83032    515.47064
  532.0      0.001880    496.49332    514.44293
  498.0      0.002008    496.15622    513.33191
  509.0      0.001965    495.81912    512.06226
  513.0      0.001949    495.48199    510.73199
  514.0      0.001946    495.14487    509.48840
  487.0      0.002053    494.80774    507.35571
  505.0      0.001980    494.47055    506.50528
  517.0      0.001934    494.13339    505.82712
  510.0      0.001961    493.79626    505.28738
  505.0      0.001980    493.45905    504.85495
  491.0      0.002037    493.12189    504.50912
  519.0      0.001927    492.78464    504.23907
  484.0      0.002066    492.44739    504.04092
  527.0      0.001898    492.11017    503.91544
  545.0      0.001835    491.77292    503.86703
  510.0      0.001961    491.43564    503.90521
  504.0      0.001984    491.09848    504.04614
  503.0      0.001988    490.76120    504.31247
  536.0      0.001866    490.42392    504.72977
  527.0      0.001898    490.08667    505.31503
  585.0      0.001709    489.74939    506.06128
  559.0      0.001789    489.41211    506.93011
  515.0      0.001942    489.07486    507.86734
  524.0      0.001908    488.73758    508.93103
  530.0      0.001887    488.40033    510.04065
  538.0      0.001859    488.06311    511.40961
  498.0      0.002008    487.72583    513.16821
  486.0      0.002058    487.38858    515.42719
  516.0      0.001938    487.05136    518.29590
  516.0      0.001938    486.71411    521.92432
  502.0      0.001992    486.37689    526.47369
  501.0      0.001996    486.03970    532.24567
  545.0      0.001835    485.70248    539.70764
  533.0      0.001876    485.36536    549.75201
  556.0      0.001799    485.02823    564.41193
  631.0      0.001585    484.69107    589.75995
  632.0      0.001582    484.35397    633.85223
  766.0      0.001305    484.01682    722.93054
  867.0      0.001153    483.67975    891.50586
  1233.0     0.000811    483.34271    1181.50989
  1676.0     0.000597    483.00568    1611.56836
  2279.0     0.000439    482.66873    2142.71289
  2793.0     0.000358    482.33173    2645.85864
  2979.0     0.0003357   481.99478    2925.49365
  2726.0     0.000367    481.65790    2828.16504
  2406.0     0.000416    481.32101    2401.39087
  1805.0     0.000554    480.98419    1855.83667
  1366.0     0.000732    480.64737    1366.75659
  1046.0     0.000956    480.31064    1010.95728
  787.0      0.001271    479.97397    790.24902
  728.0      0.001374    479.63727    668.71161
  645.0      0.001550    479.30066    605.66711
  585.0      0.001709    478.96405    572.24109
  531.0      0.001883    478.62753    552.71985
  486.0      0.002058    478.29105    539.88007
  481.0      0.002079    477.95459    530.68610
  515.0      0.001942    477.61826    523.74628
  519.0      0.001927    477.28189    518.51575
  543.0      0.001842    476.94571    514.78430
  512.0      0.001953    476.60950    512.55194
  517.0      0.001934    476.27335    511.88364
  565.0      0.001770    475.93729    512.70483
  551.0      0.001815    475.60123    514.55212
  535.0      0.001869    475.26529    516.38257
  523.0      0.001912    474.92941    516.72119
  528.0      0.001894    474.59363    514.42456
  534.0      0.001873    474.25797    509.84280
  524.0      0.001908    473.92230    504.55618
  533.0      0.001876    473.58673    499.70129
  535.0      0.001869    473.25125    495.91885
  523.0      0.001912    472.91580    495.83218
  499.0      0.002004    472.58051    494.17722
  500.0      0.002000    472.24524    493.15860
  535.0      0.001869    471.91013    492.54507
  502.0      0.001992    471.57513    492.29358
  510.0      0.001961    471.24017    492.13535
  480.0      0.002083    470.90530    492.13937
  467.0      0.002141    470.57050    492.29941
  471.0      0.002123    470.23584    492.62097
  494.0      0.002024    469.90131    493.11691
  509.0      0.001965    469.56683    493.81070
  548.0      0.001825    469.23245    494.73419
  522.0      0.001916    468.89825    495.93921
  525.0      0.001905    468.56418    497.51767
  512.0      0.001953    468.23016    499.65094
  528.0      0.001894    467.89624    502.70593
  577.0      0.001733    467.56247    507.37186
  524.0      0.001908    467.22885    514.75323
  533.0      0.001876    466.89529    526.23846
  567.0      0.001764    466.56189    542.94177
  534.0      0.001873    466.22864    564.69122
  603.0      0.001658    465.89554    588.82068
  626.0      0.001597    465.56253    609.72400
  611.0      0.001637    465.22968    621.12158
  628.0      0.001592    464.89694    621.58997
  621.0      0.001610    464.56436    618.43835
  614.0      0.001629    464.23190    621.40729
  632.0      0.001582    463.89960    639.37366
  669.0      0.001495    463.56747    683.65857
  799.0      0.001252    463.23550    772.53204
  959.0      0.001043    462.90366    930.18866
  1221.0     0.000819    462.57199    1176.35400
  1641.0     0.000609    462.24048    1505.41785
  1947.0     0.000514    461.90912    1865.57532
  2153.0     0.000464    461.57791    2155.53223
  2274.0     0.000440    461.24686    2268.44531
  2168.0     0.000461    460.91605    2188.19263
  1963.0     0.000509    460.58533    2010.15649
  1802.0     0.000555    460.25485    1815.47327
  1639.0     0.000610    459.92453    1618.46777
  1396.0     0.000716    459.59439    1403.22339
  1169.0     0.000855    459.26443    1188.87939
  1008.0     0.000992    458.93463    1005.08661
  814.0      0.001229    458.60504    864.83990
  701.0      0.001427    458.27567    764.49060
  657.0      0.001522    457.94644    692.93372
  618.0      0.001618    457.61746    639.60089
  600.0      0.001667    457.28867    602.20917
  516.0      0.001938    456.96008    576.18262
  558.0      0.001792    456.63168    558.96558
  528.0      0.001894    456.30347    548.39905
  552.0      0.001812    455.97549    542.62653
  553.0      0.001808    455.64774    540.52655
  589.0      0.001698    455.32019    540.60144
  546.0      0.001832    454.99289    542.72510
  520.0      0.001923    454.66577    546.82947
  537.0      0.001862    454.33890    553.11182
  545.0      0.001835    454.01224    562.03723
  594.0      0.001684    453.68579    574.47479
  573.0      0.001745    453.35959    592.09473
  585.0      0.001709    453.03366    618.32269
  613.0      0.001631    452.70792    660.37787
  778.0      0.001285    452.38245    732.85626
  871.0      0.001148    452.05725    862.26514
  1175.0     0.000851    451.73227    1088.98828
  1543.0     0.000648    451.40753    1459.72900
  2145.0     0.000466    451.08304    2002.83740
  2774.0     0.000360    450.75882    2690.91577
  3568.0     0.0002803   450.43484    3405.08472
  3976.0     0.0002515   450.11111    3924.59692
  3977.0     0.0002514   449.78766    4008.75293
  3549.0     0.0002818   449.46454    3599.18286
  2791.0     0.000358    449.14163    2908.92993
  2075.0     0.000482    448.81900    2195.91992
  1538.0     0.000650    448.49664    1605.11731
  1157.0     0.000864    448.17456    1182.98083
  876.0      0.001142    447.85275    915.39178
  794.0      0.001259    447.53122    759.49280
  658.0      0.001520    447.20999    671.90356
  587.0      0.001704    446.88913    621.81244
  570.0      0.001754    446.56845    591.29169
  561.0      0.001783    446.24811    571.13086
  531.0      0.001883    445.92801    557.00525
  480.0      0.002083    445.60828    546.78333
  531.0      0.001883    445.28882    539.76276
  536.0      0.001866    444.96967    535.97455
  535.0      0.001869    444.65082    536.14899
  523.0      0.001912    444.33231    541.55469
  545.0      0.001835    444.01416    553.41370
  585.0      0.001709    443.69626    571.81415
  607.0      0.001647    443.37869    594.32660
  667.0      0.001499    443.06143    615.10767
  611.0      0.001637    442.74451    626.03613
  641.0      0.001560    442.42792    622.06250
  571.0      0.001751    442.11163    606.57037
  574.0      0.001742    441.79572    589.02356
  553.0      0.001808    441.48022    575.34186
  535.0      0.001869    441.16495    569.48364
  534.0      0.001873    440.85007    572.49878
  561.0      0.001783    440.53549    585.79883
  562.0      0.001779    440.22131    609.97052
  622.0      0.001608    439.90744    653.45117
  760.0      0.001316    439.59393    732.82001
  866.0      0.001155    439.28079    876.81763
  1150.0     0.000870    438.96808    1123.07568
  1527.0     0.000655    438.65564    1509.33301
  2067.0     0.000484    438.34357    2040.45715
  2755.0     0.000363    438.03189    2659.12109
  3384.0     0.0002955   437.72058    3218.69165
  3563.0     0.0002807   437.40964    3511.33203
  3317.0     0.0003015   437.09906    3391.65894
  2790.0     0.000358    436.78888    2931.58569
  2219.0     0.000451    436.47906    2337.57886
  1621.0     0.000617    436.16971    1775.28662
  1374.0     0.000728    435.86066    1332.86340
  1067.0     0.000937    435.55203    1034.13281
  836.0      0.001196    435.24377    861.27179
  765.0      0.001307    434.93591    782.53632
  734.0      0.001362    434.62848    768.60822
  805.0      0.001242    434.32141    794.98828
  781.0      0.001280    434.01477    836.53107
  843.0      0.001186    433.70859    861.41803
  829.0      0.001206    433.40277    841.23523
  785.0      0.001274    433.09732    778.77795
  735.0      0.001361    432.79230    701.14294
  652.0      0.001534    432.48773    630.34552
  600.0      0.001667    432.18356    576.15100
  533.0      0.001876    431.87982    539.71497
  514.0      0.001946    431.57648    517.73035
  523.0      0.001912    431.27362    505.57373
  499.0      0.002004    430.97116    499.17279
  487.0      0.002053    430.66913    495.42789
  497.0      0.002012    430.36755    492.02606
  466.0      0.002146    430.06638    487.57751
  493.0      0.002028    429.76566    482.10443
  467.0      0.002141    429.46536    476.56619
  460.0      0.002174    429.16556    471.77704
  455.0      0.002198    428.86615    468.08209
  475.0      0.002105    428.56726    465.46878
  460.0      0.002174    428.26880    463.74338
  458.0      0.002183    427.97076    462.69150
  476.0      0.002101    427.67319    462.17569
  437.0      0.002288    427.37607    462.17975
  481.0      0.002079    427.07944    462.85181
  454.0      0.002203    426.78326    464.59027
  457.0      0.002188    426.48755    468.15894
  510.0      0.001961    426.19235    474.72324
  479.0      0.002088    425.89758    485.61407
  496.0      0.002016    425.60327    501.67105
  537.0      0.001862    425.30948    522.25427
  537.0      0.001862    425.01611    544.30981
  543.0      0.001842    424.72327    560.18793
  589.0      0.001698    424.43085    567.88910
  544.0      0.001838    424.13898    563.43341
  496.0      0.002016    423.84763    551.86261
  535.0      0.001869    423.55673    540.77911
  560.0      0.001786    423.26633    536.36194
  521.0      0.001919    422.97638    543.70569
  593.0      0.001686    422.68695    568.77112
  621.0      0.001610    422.39804    619.81189
  705.0      0.001418    422.10962    706.52533
  834.0      0.001199    421.82169    837.93433
  949.0      0.001054    421.53427    1010.87085
  1131.0     0.000884    421.24741    1210.62390
  1302.0     0.000768    420.96103    1399.44604
  1462.0     0.000684    420.67517    1546.15771
  1538.0     0.000650    420.38980    1660.71765
  1676.0     0.000597    420.10495    1747.89050
  1731.0     0.000578    419.82059    1758.87695
  1658.0     0.000603    419.53677    1637.22888
  1459.0     0.000685    419.25348    1408.09839
  1209.0     0.000827    418.97079    1152.40735
  986.0      0.001014    418.68854    931.56317
  774.0      0.001292    418.40683    773.30109
  690.0      0.001449    418.12564    682.44055
  662.0      0.001511    417.84500    651.83344
  673.0      0.001486    417.56488    670.30035
  734.0      0.001362    417.28534    724.90515
  758.0      0.001319    417.00629    798.17053
  853.0      0.001172    416.72784    863.48444
  844.0      0.001185    416.44986    886.62671
  884.0      0.001131    416.17249    849.09399
  754.0      0.001326    415.89563    768.93079
  646.0      0.001548    415.61929    678.12726
  596.0      0.001678    415.34351    598.64240
  525.0      0.001905    415.06830    539.63654
  495.0      0.002020    414.79367    501.17993
  486.0      0.002058    414.51953    478.32755
  540.0      0.001852    414.24603    465.60590
  461.0      0.002169    413.97305    458.86316
  461.0      0.002169    413.70059    455.81555
  462.0      0.002165    413.42874    455.50363
  446.0      0.002242    413.15741    457.46512
  438.0      0.002283    412.88669    461.22198
  499.0      0.002004    412.61649    464.81622
  481.0      0.002079    412.34689    464.03458
  467.0      0.002141    412.07788    461.28610
  458.0      0.002183    411.80942    455.73538
  423.0      0.002364    411.54153    449.77945
  458.0      0.002183    411.27420    444.95984
  452.0      0.002212    411.00745    441.83563
  441.0      0.002268    410.74127    440.34567
  456.0      0.002193    410.47568    440.15573
  468.0      0.002137    410.21063    440.97241
  442.0      0.002262    409.94626    442.61404
  453.0      0.002208    409.68240    445.36731
  449.0      0.002227    409.41913    448.78018
  428.0      0.002336    409.15643    453.46487
  442.0      0.002262    408.89435    460.13516
  506.0      0.001976    408.63284    470.50082
  474.0      0.002110    408.37192    488.64246
  549.0      0.001821    408.11157    523.38428
  648.0      0.001543    407.85181    590.86163
  725.0      0.001379    407.59274    714.39905
  911.0      0.001098    407.33417    917.26898
  1211.0     0.000826    407.07620    1206.18005
  1599.0     0.000625    406.81885    1550.07690
  1799.0     0.000556    406.56207    1865.94324
  2094.0     0.000478    406.30588    2033.34155
  1849.0     0.000541    406.05032    1964.39172
  1662.0     0.000602    405.79532    1692.91663
  1390.0     0.000719    405.54102    1342.93799
  973.0      0.001028    405.28723    1021.48822
  774.0      0.001292    405.03406    780.54865
  647.0      0.001546    404.78149    626.26611
  516.0      0.001938    404.52951    539.11298
  491.0      0.002037    404.27817    493.68701
  486.0      0.002058    404.02740    470.23770
  437.0      0.002288    403.77725    457.17511
  439.0      0.002278    403.52777    448.94846
  448.0      0.002232    403.27884    443.27182
  449.0      0.002227    403.03052    439.33566
  397.0      0.002519    402.78281    436.99423
  438.0      0.002283    402.53571    435.90311
  459.0      0.002179    402.28925    437.99878
  491.0      0.002037    402.04333    442.29654
  444.0      0.002252    401.79810    449.08664
  474.0      0.002110    401.55344    457.36121
  519.0      0.001927    401.30945    463.78702
  486.0      0.002058    401.06604    466.95508
  475.0      0.002105    400.82321    464.45401
  466.0      0.002146    400.58105    457.57999
  482.0      0.002075    400.33945    448.52277
  462.0      0.002165    400.09851    439.50061
  420.0      0.002381    399.85815    432.10965
  429.0      0.002331    399.61847    427.00540
  426.0      0.002347    399.37939    424.24176
  412.0      0.002427    399.14090    423.76709
  442.0      0.002262    398.90305    427.21637
  420.0      0.002381    398.66580    432.52277
  469.0      0.002132    398.42917    443.19955
  445.0      0.002247    398.19318    460.39624
  473.0      0.002114    397.95776    484.42929
  532.0      0.001880    397.72299    513.08405
  571.0      0.001751    397.48892    540.86804
  562.0      0.001779    397.25540    560.12262
  524.0      0.001908    397.02249    566.70197
  491.0      0.002037    396.79019    566.13763
  587.0      0.001704    396.55853    570.07434
  604.0      0.001656    396.32751    586.54974
  599.0      0.001669    396.09708    615.12238
  651.0      0.001536    395.86728    645.30597
  663.0      0.001508    395.63809    658.50867
  673.0      0.001486    395.40958    641.62897
  620.0      0.001613    395.18164    601.76929
  547.0      0.001828    394.95432    556.17548
  531.0      0.001883    394.72766    517.93097
  530.0      0.001887    394.50156    494.47482
  515.0      0.001942    394.27612    490.13855
  510.0      0.001961    394.05130    508.21439
  561.0      0.001783    393.82709    551.15906
  645.0      0.001550    393.60355    618.08875
  727.0      0.001376    393.38055    700.39984
  771.0      0.001297    393.15823    778.02094
  800.0      0.001250    392.93652    821.43622
  810.0      0.001235    392.71539    806.06482
  774.0      0.001292    392.49493    740.95624
  698.0      0.001433    392.27505    654.23065
  551.0      0.001815    392.05579    572.53351
  495.0      0.002020    391.83719    509.43976
  493.0      0.002028    391.61917    467.51804
  429.0      0.002331    391.40179    442.85159
  443.0      0.002257    391.18503    429.54147
  437.0      0.002288    390.96884    422.62006
  401.0      0.002494    390.75333    418.96249
  437.0      0.002288    390.53836    416.96594
  417.0      0.002398    390.32404    415.91537
  395.0      0.002532    390.11035    415.50537
  432.0      0.002315    389.89731    415.84192
  444.0      0.002252    389.68481    416.28635
  432.0      0.002315    389.47296    417.08783
  404.0      0.002475    389.26169    418.36014
  458.0      0.002183    389.05106    420.31000
  451.0      0.002217    388.84103    423.27872
  441.0      0.002268    388.63162    427.98022
  439.0      0.002278    388.42279    436.42270
  418.0      0.002392    388.21463    449.86127
  473.0      0.002114    388.00705    473.02054
  503.0      0.001988    387.80002    510.88275
  530.0      0.001887    387.59366    567.43341
  644.0      0.001553    387.38788    642.43250
  693.0      0.001443    387.18271    727.50995
  751.0      0.001332    386.97812    802.26074
  809.0      0.001236    386.77417    836.54681
  800.0      0.001250    386.57083    814.35583
  776.0      0.001289    386.36807    751.07538
  726.0      0.001377    386.16586    675.81549
  612.0      0.001634    385.96429    609.87482
  592.0      0.001689    385.76331    564.82385
  558.0      0.001792    385.56296    545.86115
  579.0      0.001727    385.36316    556.85834
  589.0      0.001698    385.16397    605.80377
  645.0      0.001550    384.96536    707.34808
  821.0      0.001218    384.76740    876.75970
  1049.0     0.000953    384.56998    1120.72192
  1308.0     0.000765    384.37314    1421.74585
  1633.0     0.000612    384.17688    1722.13684
  1871.0     0.000534    383.98126    1917.66089
  1893.0     0.000528    383.78616    1906.38794
  1715.0     0.000583    383.59167    1696.45154
  1518.0     0.000659    383.39780    1394.82275
  1190.0     0.000840    383.20450    1100.37231
  926.0      0.001080    383.01175    864.98663
  742.0      0.001348    382.81958    700.95074
  630.0      0.001587    382.62802    596.63879
  582.0      0.001718    382.43698    533.18439
  514.0      0.001946    382.24655    494.87256
  526.0      0.001901    382.05667    470.94858
  444.0      0.002252    381.86737    455.31903
  456.0      0.002193    381.67868    444.90796
  502.0      0.001992    381.49054    437.90118
  489.0      0.002045    381.30295    433.54330
  439.0      0.002278    381.11594    431.24301
  422.0      0.002370    380.92944    431.33536
  434.0      0.002304    380.74353    433.50351
  423.0      0.002364    380.55820    437.45602
  455.0      0.002198    380.37341    442.54266
  423.0      0.002364    380.18921    447.83630
  470.0      0.002128    380.00555    453.16693
  478.0      0.002092    379.82245    461.37918
  468.0      0.002137    379.63989    479.04547
  531.0      0.001883    379.45786    512.95215
  629.0      0.001590    379.27637    566.65607
  664.0      0.001506    379.09546    634.91187
  707.0      0.001414    378.91507    699.98303
  724.0      0.001381    378.73526    735.48877
  711.0      0.001406    378.55600    720.76935
  671.0      0.001490    378.37723    663.37445
  597.0      0.001675    378.19904    590.98291
  544.0      0.001838    378.02133    526.78528
  545.0      0.001835    377.84418    480.97272
  481.0      0.002079    377.66757    454.36255
  473.0      0.002114    377.49149    442.46643
  449.0      0.002227    377.31592    440.30457
  426.0      0.002347    377.14093    444.68668
  449.0      0.002227    376.96643    454.49731
  481.0      0.002079    376.79242    470.20599
  500.0      0.002000    376.61893    493.96939
  574.0      0.001742    376.44601    530.49005
  581.0      0.001721    376.27356    587.67114
  666.0      0.001502    376.10165    676.24463
  793.0      0.001261    375.93024    805.66504
  980.0      0.001020    375.75931    972.88104
  1116.0     0.000896    375.58896    1148.50122
  1359.0     0.000736    375.41904    1269.06311
  1235.0     0.000810    375.24966    1266.95081
  1148.0     0.000871    375.08078    1148.87610
  995.0      0.001005    374.91238    990.39923
  882.0      0.001134    374.74448    859.15704
  758.0      0.001319    374.57709    789.94244
  760.0      0.001316    374.41016    790.08801
  817.0      0.001224    374.24377    843.70685
  831.0      0.001203    374.07782    920.59210
  921.0      0.001086    373.91238    981.52966
  929.0      0.001076    373.74741    998.82916
  982.0      0.001018    373.58292    985.11176
  928.0      0.001078    373.41891    989.21454
  946.0      0.001057    373.25537    1050.44885
  1119.0     0.000894    373.09232    1180.56836
  1301.0     0.000769    372.92975    1357.61401
  1427.0     0.000701    372.76764    1521.99084
  1506.0     0.000664    372.60596    1588.13513
  1543.0     0.000648    372.44476    1504.89331
  1421.0     0.000704    372.28403    1305.44702
  1150.0     0.000870    372.12375    1066.52576
  898.0      0.001114    371.96393    850.08392
  742.0      0.001348    371.80457    685.42621
  598.0      0.001672    371.64566    574.32166
  522.0      0.001916    371.48721    508.27472
  472.0      0.002119    371.32919    471.15363
  445.0      0.002247    371.17163    450.90964
  439.0      0.002278    371.01450    440.11224
  428.0      0.002336    370.85779    435.41962
  434.0      0.002304    370.70154    435.86197
  471.0      0.002123    370.54568    442.15314
  464.0      0.002155    370.39029    454.85461
  457.0      0.002188    370.23535    473.10065
  514.0      0.001946    370.08084    493.13394
  536.0      0.001866    369.92670    507.25607
  554.0      0.001805    369.77298    506.90570
  520.0      0.001923    369.61972    491.54868
  518.0      0.001931    369.46683    469.94873
  449.0      0.002227    369.31439    450.39297
  461.0      0.002169    369.16232    437.46899
  468.0      0.002137    369.01074    432.90863
  444.0      0.002252    368.85950    436.56152
  440.0      0.002273    368.70865    447.42215
  446.0      0.002242    368.55823    461.82813
  475.0      0.002105    368.40817    475.84393
  474.0      0.002110    368.25854    483.84702
  471.0      0.002123    368.10928    483.12280
  468.0      0.002137    367.96045    478.15894
  502.0      0.001992    367.81195    477.42798
  463.0      0.002160    367.66388    488.52466
  505.0      0.001980    367.51617    517.15015
  528.0      0.001894    367.36884    565.26563
  605.0      0.001653    367.22186    629.13269
  689.0      0.001451    367.07529    697.25708
  687.0      0.001456    366.92905    750.34705
  681.0      0.001468    366.78320    770.37616
  740.0      0.001351    366.63770    757.80493
  743.0      0.001346    366.49261    726.54242
  664.0      0.001506    366.34781    687.65051
  649.0      0.001541    366.20340    642.59576
  610.0      0.001639    366.05933    593.35022
  587.0      0.001704    365.91562    547.03741
  506.0      0.001976    365.77225    510.06424
  515.0      0.001942    365.62921    484.36511
  470.0      0.002128    365.48651    469.48242
  474.0      0.002110    365.34418    463.91180
  472.0      0.002119    365.20218    466.25742
  474.0      0.002110    365.06052    476.38080
  507.0      0.001972    364.91916    496.60831
  508.0      0.001969    364.77814    532.95752
  601.0      0.001664    364.63742    595.97540
  671.0      0.001490    364.49704    700.23889
  842.0      0.001188    364.35699    861.47906
  1044.0     0.000958    364.21722    1090.73413
  1340.0     0.000746    364.07782    1384.45020
  1583.0     0.000632    363.93869    1711.33704
  1840.0     0.000543    363.79987    2015.97131
  2131.0     0.000469    363.66138    2258.39795
  2336.0     0.000428    363.52316    2417.45361
  2307.0     0.000433    363.38525    2444.79468
  2154.0     0.000464    363.24762    2289.10181
  1936.0     0.000517    363.11029    1977.32898
  1576.0     0.000635    362.97327    1602.66968
  1295.0     0.000772    362.83652    1249.00476
  1019.0     0.000981    362.70007    962.83563
  844.0      0.001185    362.56387    757.74811
  707.0      0.001414    362.42795    625.37836
  587.0      0.001704    362.29233    546.96722
  531.0      0.001883    362.15695    503.32990
  452.0      0.002212    362.02185    480.27338
  522.0      0.001916    361.88705    469.89111
  475.0      0.002105    361.75250    469.85007
  519.0      0.001927    361.61816    482.40042
  497.0      0.002012    361.48413    513.38995
  554.0      0.001805    361.35034    570.29297
  634.0      0.001577    361.21683    657.92865
  714.0      0.001401    361.08350    771.58356
  796.0      0.001256    360.95047    889.40741
  937.0      0.001067    360.81766    980.18402
  964.0      0.001037    360.68515    1006.01868
  947.0      0.001056    360.55283    948.52325
  808.0      0.001238    360.42075    832.65436
  714.0      0.001401    360.28885    703.98584
  622.0      0.001608    360.15723    595.00610
  517.0      0.001934    360.02585    518.83014
  442.0      0.002262    359.89465    475.89645
  458.0      0.002183    359.76370    461.12619
  470.0      0.002128    359.63297    471.22498
  502.0      0.001992    359.50244    506.94983
  549.0      0.001821    359.37213    570.19153
  628.0      0.001592    359.24203    657.62970
  724.0      0.001381    359.11215    754.59021
  815.0      0.001227    358.98242    832.07526
  838.0      0.001193    358.85297    856.87384
  800.0      0.001250    358.72363    824.25171
  749.0      0.001335    358.59457    764.59662
  723.0      0.001383    358.46567    708.03821
  673.0      0.001486    358.33694    664.72656
  631.0      0.001585    358.20840    626.84174
  610.0      0.001639    358.08005    585.34686
  557.0      0.001795    357.95190    542.93677
  479.0      0.002088    357.82388    506.18051
  494.0      0.002024    357.69608    478.25766
  450.0      0.002222    357.56845    458.02890
  451.0      0.002217    357.44101    444.38751
  483.0      0.002070    357.31369    437.32498
  432.0      0.002315    357.18652    437.71671
  420.0      0.002381    357.05957    445.94193
  470.0      0.002128    356.93274    460.93973
  486.0      0.002058    356.80606    479.28537
  481.0      0.002079    356.67957    494.37570
  486.0      0.002058    356.55322    497.81104
  482.0      0.002075    356.42700    485.94278
  462.0      0.002165    356.30093    463.80850
  403.0      0.002481    356.17502    439.15793
  400.0      0.002500    356.04926    417.18283
  385.0      0.002597    355.92358    400.13263
  380.0      0.002632    355.79810    388.21857
  391.0      0.002558    355.67270    380.51205
  358.0      0.002793    355.54745    375.72665
  392.0      0.002551    355.42236    373.22235
  399.0      0.002506    355.29736    371.26422
  370.0      0.002703    355.17249    369.57739
  365.0      0.002740    355.04776    368.57373
  350.0      0.002857    354.92310    367.76279
  366.0      0.002732    354.79858    366.48108
  350.0      0.002857    354.67413    365.94376
  387.0      0.002584    354.54984    366.32166
  377.0      0.002653    354.42563    366.22867
  402.0      0.002488    354.30157    364.97491
  399.0      0.002506    354.17758    365.61313
  381.0      0.002625    354.05368    366.87488
  358.0      0.002793    353.92990    368.96411
  361.0      0.002770    353.80618    371.95853
  403.0      0.002481    353.68259    375.64407
  373.0      0.002681    353.55905    379.32788
  382.0      0.002618    353.43561    382.52509
  365.0      0.002740    353.31226    382.75876
  380.0      0.002632    353.18900    381.31818
  381.0      0.002625    353.06583    379.88391
  367.0      0.002725    352.94272    380.01672
  410.0      0.002439    352.81967    382.89865
  412.0      0.002427    352.69672    389.26285
  437.0      0.002288    352.57382    399.48196
  428.0      0.002336    352.45099    413.29913
  446.0      0.002242    352.32822    429.60736
  486.0      0.002058    352.20554    446.02698
  434.0      0.002304    352.08289    459.91568
  408.0      0.002451    351.96030    471.47101
  483.0      0.002070    351.83780    482.40561
  503.0      0.001988    351.71530    495.58615
  485.0      0.002062    351.59293    508.21606
  508.0      0.001969    351.47055    512.62091
  527.0      0.001898    351.34824    502.16519
  499.0      0.002004    351.22595    479.52908
  443.0      0.002257    351.10373    452.82272
  446.0      0.002242    350.98151    428.94873
  439.0      0.002278    350.85938    410.76929
  442.0      0.002262    350.73727    398.07462
  393.0      0.002545    350.61517    389.27695
  381.0      0.002625    350.49313    383.04385
  381.0      0.002625    350.37112    378.62225
  368.0      0.002717    350.24915    375.57281
  375.0      0.002667    350.12720    373.62164
  345.0      0.002899    350.00525    372.56290
  390.0      0.002564    349.88333    372.20853
  399.0      0.002506    349.76144    372.57602
  372.0      0.002688    349.63956    373.18512
  398.0      0.002513    349.51770    374.14844
  382.0      0.002618    349.39587    375.44785
  372.0      0.002688    349.27405    377.10281
  325.0      0.003077    349.15222    379.55579
  350.0      0.002857    349.03040    382.11945
  372.0      0.002688    348.90860    385.31708
  381.0      0.002625    348.78680    389.40131
  384.0      0.002604    348.66501    395.12289
  381.0      0.002625    348.54318    402.84061
  407.0      0.002457    348.42142    414.41348
  424.0      0.002358    348.29959    432.34933
  492.0      0.002033    348.17783    460.01871
  475.0      0.002105    348.05603    501.29553
  549.0      0.001821    347.93423    558.38751
  641.0      0.001560    347.81241    632.78052
  746.0      0.001340    347.69055    721.04041
  822.0      0.001217    347.56873    813.81775
  941.0      0.001063    347.44687    897.92474
  962.0      0.001040    347.32498    969.94135
  1063.0     0.000941    347.20313    1040.63452
  1163.0     0.000860    347.08124    1115.05017
  1212.0     0.000825    346.95932    1178.29407
  1243.0     0.000805    346.83734    1204.98389
  1216.0     0.000822    346.71536    1191.58337
  1188.0     0.000842    346.59338    1168.31641
  1176.0     0.000850    346.47134    1166.46497
  1254.0     0.000797    346.34930    1191.46277
  1240.0     0.000806    346.22726    1218.08484
  1261.0     0.000793    346.10516    1201.61292
  1144.0     0.000874    345.98303    1120.98413
  1019.0     0.000981    345.86084    1004.07178
  925.0      0.001081    345.73865    898.02698
  800.0      0.001250    345.61639    835.29285
  801.0      0.001248    345.49411    835.80927
  831.0      0.001203    345.37180    901.20490
  934.0      0.001071    345.24945    1015.84644
  1120.0     0.000893    345.12708    1146.30945
  1121.0     0.000892    345.00467    1244.00769
  1147.0     0.000872    344.88217    1259.87000
  1085.0     0.000922    344.75964    1181.13965
  1031.0     0.000970    344.63705    1041.61377
  804.0      0.001244    344.51443    886.04346
  698.0      0.001433    344.39178    744.85529
  672.0      0.001488    344.26907    632.45154
  569.0      0.001757    344.14633    551.94250
  495.0      0.002020    344.02356    499.47327
  487.0      0.002053    343.90067    468.29428
  445.0      0.002247    343.77777    452.19714
  480.0      0.002083    343.65479    448.33276
  475.0      0.002105    343.53177    453.31030
  419.0      0.002387    343.40866    468.56042
  508.0      0.001969    343.28555    495.01642
  496.0      0.002016    343.16238    532.46289
  547.0      0.001828    343.03912    578.01508
  559.0      0.001789    342.91580    625.30847
  643.0      0.001555    342.79245    665.48566
  674.0      0.001484    342.66904    694.31158
  752.0      0.001330    342.54553    722.41089
  794.0      0.001259    342.42200    771.64203
  861.0      0.001161    342.29834    860.39789
  1064.0     0.000940    342.17468    993.00720
  1214.0     0.000824    342.05096    1152.36829
  1335.0     0.000749    341.92715    1292.88440
  1393.0     0.000718    341.80328    1348.36914
  1348.0     0.000742    341.67935    1282.68921
  1181.0     0.000847    341.55533    1134.02039
  1005.0     0.000995    341.43124    970.12714
  878.0      0.001139    341.30713    839.06696
  764.0      0.001309    341.18289    763.33606
  741.0      0.001350    341.05865    745.87299
  783.0      0.001277    340.93427    774.54797
  822.0      0.001217    340.80988    825.76337
  903.0      0.001107    340.68539    867.41174
  855.0      0.001170    340.56082    868.93579
  860.0      0.001163    340.43619    823.61121
  788.0      0.001269    340.31149    753.35229
  717.0      0.001395    340.18671    686.39130
  632.0      0.001582    340.06192    642.38287
  634.0      0.001577    339.93698    629.74603
  614.0      0.001629    339.81201    645.73834
  638.0      0.001567    339.68695    676.87781
  631.0      0.001585    339.56180    700.58881
  630.0      0.001587    339.43661    697.05841
  617.0      0.001621    339.31131    669.91620
  592.0      0.001689    339.18597    641.53906
  589.0      0.001698    339.06052    632.16144
  679.0      0.001473    338.93506    652.37769
  688.0      0.001453    338.80948    702.74329
  757.0      0.001321    338.68381    773.69293
  854.0      0.001171    338.55811    845.38226
  872.0      0.001147    338.43231    892.85144
  962.0      0.001040    338.30643    905.88513
  969.0      0.001032    338.18051    902.75110
  973.0      0.001028    338.05447    912.63025
  970.0      0.001031    337.92841    958.16553
  1031.0     0.000970    337.80225    1053.79431
  1180.0     0.000847    337.67603    1212.77209
  1387.0     0.000721    337.54971    1448.83704
  1714.0     0.000583    337.42334    1752.91223
  1936.0     0.000517    337.29684    2065.57764
  2165.0     0.000462    337.17032    2270.74707
  2131.0     0.000469    337.04373    2250.13477
  2031.0     0.000492    336.91708    1996.00073
  1688.0     0.000592    336.79034    1621.30884
  1359.0     0.000736    336.66351    1245.15710
  947.0      0.001056    336.53662    937.78662
  784.0      0.001276    336.40967    722.15692
  592.0      0.001689    336.28265    588.96362
  548.0      0.001825    336.15555    514.89514
  469.0      0.002132    336.02838    477.18628
  473.0      0.002114    335.90115    460.40796
  430.0      0.002326    335.77386    456.92007
  430.0      0.002326    335.64648    464.48596
  446.0      0.002242    335.51901    483.38910
  487.0      0.002053    335.39151    513.84485
  549.0      0.001821    335.26395    553.82227
  570.0      0.001754    335.13632    596.92889
  605.0      0.001653    335.00858    630.74866
  646.0      0.001548    334.88083    640.36200
  597.0      0.001675    334.75302    621.75043
  555.0      0.001802    334.62512    587.33917
  526.0      0.001901    334.49716    552.71967
  503.0      0.001988    334.36914    532.62952
  513.0      0.001949    334.24103    535.71802
  557.0      0.001795    334.11288    571.74188
  585.0      0.001709    333.98471    651.41876
  756.0      0.001323    333.85641    784.78809
  955.0      0.001047    333.72815    976.03906
  1170.0     0.000855    333.59976    1213.61462
  1394.0     0.000717    333.47134    1463.06238
  1701.0     0.000588    333.34283    1657.53833
  1688.0     0.000592    333.21429    1714.65149
  1607.0     0.000622    333.08569    1603.72058
  1381.0     0.000724    332.95703    1381.41699
  1181.0     0.000847    332.82834    1128.59741
  957.0      0.001045    332.69958    901.74060
  808.0      0.001238    332.57080    726.05975
  638.0      0.001567    332.44196    604.79181
  561.0      0.001783    332.31305    528.30518
  477.0      0.002096    332.18411    482.42767
  466.0      0.002146    332.05511    454.06830
  426.0      0.002347    331.92609    435.51089
  391.0      0.002558    331.79700    423.45847
  402.0      0.002488    331.66788    416.92929
  382.0      0.002618    331.53876    415.63663
  419.0      0.002387    331.40955    418.62769
  430.0      0.002326    331.28033    423.42502
  462.0      0.002165    331.15106    428.60809
  406.0      0.002463    331.02173    429.86313
  428.0      0.002336    330.89240    426.28250
  423.0      0.002364    330.76303    419.86850
  407.0      0.002457    330.63361    412.25259
  415.0      0.002410    330.50418    403.29019
  410.0      0.002439    330.37473    392.81393
  392.0      0.002551    330.24521    382.07788
  366.0      0.002732    330.11569    372.56262
  387.0      0.002584    329.98615    364.96588
  356.0      0.002809    329.85660    359.34866
  354.0      0.002825    329.72699    356.04089
  350.0      0.002857    329.59738    353.43900
  331.0      0.003021    329.46774    351.74414
  392.0      0.002551    329.33810    350.68314
  339.0      0.002950    329.20847    350.13846
  354.0      0.002825    329.07880    350.15479
  372.0      0.002688    328.94907    350.51776
  339.0      0.002950    328.81937    352.38452
  372.0      0.002688    328.68967    355.67337
  353.0      0.002833    328.55994    360.56717
  336.0      0.002976    328.43021    366.85684
  385.0      0.002597    328.30048    373.71524
  416.0      0.002404    328.17075    379.55637
  410.0      0.002439    328.04102    382.36850
  384.0      0.002604    327.91129    381.04312
  406.0      0.002463    327.78152    376.27850
  393.0      0.002545    327.65179    370.83423
  386.0      0.002591    327.52206    366.33633
  343.0      0.002915    327.39236    363.84683
  330.0      0.003030    327.26270    363.62485
  361.0      0.002770    327.13297    365.04532
  379.0      0.002639    327.00330    367.54984
  382.0      0.002618    326.87360    369.57843
  378.0      0.002646    326.74396    369.92538
  384.0      0.002604    326.61432    368.56705
  374.0      0.002674    326.48468    365.49411
  325.0      0.003077    326.35507    363.70074
  361.0      0.002770    326.22552    362.95377
  341.0      0.002933    326.09601    363.69522
  395.0      0.002532    325.96646    366.47876
  378.0      0.002646    325.83698    372.26468
  361.0      0.002770    325.70755    383.00592
  403.0      0.002481    325.57809    402.15884
  428.0      0.002336    325.44873    434.59674
  480.0      0.002083    325.31937    485.22232
  578.0      0.001730    325.19006    556.09790
  656.0      0.001524    325.06082    642.45044
  772.0      0.001295    324.93158    728.81152
  746.0      0.001340    324.80240    787.35883
  782.0      0.001279    324.67325    794.48047
  754.0      0.001326    324.54419    760.69843
  761.0      0.001314    324.41516    720.32874
  700.0      0.001429    324.28619    699.45581
  701.0      0.001427    324.15726    706.18420
  754.0      0.001326    324.02844    733.03729
  794.0      0.001259    323.89963    761.82794
  747.0      0.001339    323.77084    777.58221
  761.0      0.001314    323.64221    776.40106
  770.0      0.001299    323.51358    760.97980
  765.0      0.001307    323.38507    736.51892
  753.0      0.001328    323.25656    705.02771
  694.0      0.001441    323.12817    666.09003
  678.0      0.001475    322.99985    626.58398
  625.0      0.001600    322.87167    599.35431
  578.0      0.001730    322.74353    594.08264
  635.0      0.001575    322.61545    613.57043
  655.0      0.001527    322.48743    652.54974
  668.0      0.001497    322.35956    699.73248
  724.0      0.001381    322.23172    734.35840
  701.0      0.001427    322.10397    736.10846
  679.0      0.001473    321.97635    700.56824
  630.0      0.001587    321.84885    642.61322
  640.0      0.001563    321.72144    581.35693
  545.0      0.001835    321.59409    529.90002
  516.0      0.001938    321.46686    494.61563
  486.0      0.002058    321.33972    476.59338
  509.0      0.001965    321.21274    472.91678
  528.0      0.001894    321.08582    477.53970
  522.0      0.001916    320.95901    482.47864
  482.0      0.002075    320.83240    479.67847
  470.0      0.002128    320.70581    467.29843
  478.0      0.002092    320.57938    449.60233
  448.0      0.002232    320.45306    432.28094
  424.0      0.002358    320.32684    419.57983
  429.0      0.002331    320.20078    414.67438
  435.0      0.002299    320.07486    420.67029
  451.0      0.002217    319.94904    441.63220
  517.0      0.001934    319.82339    483.22934
  574.0      0.001742    319.69788    551.59314
  640.0      0.001563    319.57248    650.12238
  757.0      0.001321    319.44720    775.29865
  884.0      0.001131    319.32211    911.40131
  923.0      0.001083    319.19714    1025.37939
  1046.0     0.000956    319.07233    1071.53406
  972.0      0.001029    318.94766    1024.80151
  873.0      0.001145    318.82318    909.58130
  793.0      0.001261    318.69885    771.55841
  661.0      0.001513    318.57468    643.88818
  587.0      0.001704    318.45062    542.24847
  494.0      0.002024    318.32675    469.89008
  468.0      0.002137    318.20306    422.73593
  388.0      0.002577    318.07953    393.82166
  404.0      0.002475    317.95615    376.48541
  392.0      0.002551    317.83298    365.84921
  367.0      0.002725    317.70999    358.94205
  324.0      0.003086    317.58716    354.20172
  374.0      0.002674    317.46451    350.89893
  384.0      0.002604    317.34204    348.84305
  351.0      0.002849    317.21976    348.03534
  333.0      0.003003    317.09766    348.62225
  343.0      0.002915    316.97577    350.74524
  359.0      0.002786    316.85406    354.39816
  340.0      0.002941    316.73254    359.27985
  360.0      0.002778    316.61127    364.64276
  418.0      0.002392    316.49017    369.24963
  399.0      0.002506    316.36926    371.94052
  413.0      0.002421    316.24857    372.89441
  385.0      0.002597    316.12808    373.36710
  399.0      0.002506    316.00778    374.35590
  373.0      0.002681    315.88773    375.68002
  394.0      0.002538    315.76788    376.09821
  394.0      0.002538    315.64825    374.60764
  396.0      0.002525    315.52887    372.01627
  407.0      0.002457    315.40967    370.35190
  428.0      0.002336    315.29074    371.17221
  357.0      0.002801    315.17200    374.82468
  410.0      0.002439    315.05350    380.29547
  404.0      0.002475    314.93524    385.19901
  387.0      0.002584    314.81720    386.45511
  371.0      0.002695    314.69943    382.43433
  383.0      0.002611    314.58191    374.42972
  354.0      0.002825    314.46457    365.08112
  350.0      0.002857    314.34753    356.48544
  362.0      0.002762    314.23074    349.79532
  317.0      0.003155    314.11417    345.38040
  343.0      0.002915    313.99786    343.15103
  309.0      0.003236    313.88184    342.79095
  336.0      0.002976    313.76602    344.07217
  356.0      0.002809    313.65054    347.07773
  360.0      0.002778    313.53528    352.45474
  376.0      0.002660    313.42026    361.59930
  382.0      0.002618    313.30551    377.38284
  411.0      0.002433    313.19107    403.46439
  412.0      0.002427    313.07687    444.10464
  479.0      0.002088    312.96298    502.48865
  578.0      0.001730    312.84933    578.08893
  604.0      0.001656    312.73602    665.43549
  677.0      0.001477    312.62296    750.16846
  777.0      0.001287    312.51016    807.65607
  802.0      0.001247    312.39764    814.94427
  780.0      0.001282    312.28546    769.31519
  768.0      0.001302    312.17352    691.67755
  609.0      0.001642    312.06192    607.26941
  550.0      0.001818    311.95062    534.61743
  493.0      0.002028    311.83960    482.62775
  449.0      0.002227    311.72888    454.74216
  467.0      0.002141    311.61847    450.54099
  478.0      0.002092    311.50836    467.06857
  497.0      0.002012    311.39853    499.25519
  521.0      0.001919    311.28906    539.04144
  557.0      0.001795    311.17987    573.83014
  563.0      0.001776    311.07101    588.19684
  551.0      0.001815    310.96246    574.96033
  508.0      0.001969    310.85428    543.43762
  480.0      0.002083    310.74634    508.40393
  468.0      0.002137    310.63879    479.57501
  438.0      0.002283    310.53156    460.23154
  469.0      0.002132    310.42459    449.13428
  431.0      0.002320    310.31799    442.42740
  398.0      0.002513    310.21176    436.43253
  431.0      0.002320    310.10583    430.09576
  391.0      0.002558    310.00027    423.70721
  393.0      0.002545    309.89505    417.41772
  401.0      0.002494    309.79013    411.77988
  412.0      0.002427    309.68558    407.11261
  430.0      0.002326    309.58133    402.10471
  390.0      0.002564    309.47748    393.82449
  381.0      0.002625    309.37396    382.70709
  397.0      0.002519    309.27078    370.46478
  367.0      0.002725    309.16803    357.96280
  353.0      0.002833    309.06558    347.23029
  353.0      0.002833    308.96350    338.91296
  343.0      0.002915    308.86176    332.72607
  316.0      0.003165    308.76038    328.43491
  338.0      0.002959    308.65936    325.55997
  321.0      0.003115    308.55875    323.64905
  331.0      0.003021    308.45850    322.37234
  329.0      0.003040    308.35858    321.51456
  316.0      0.003165    308.25909    322.06253
  336.0      0.002976    308.15991    321.60760
  323.0      0.003096    308.06116    321.28934
  358.0      0.002793    307.96277    321.08728
  306.0      0.003268    307.86475    320.99176
  337.0      0.002967    307.76709    320.99951
  308.0      0.003247    307.66986    321.11432
  296.0      0.003378    307.57300    321.34750
  327.0      0.003058    307.47653    321.72336
  301.0      0.003322    307.38046    322.28323
  329.0      0.003040    307.28476    323.06616
  358.0      0.002793    307.18945    324.19632
  330.0      0.003030    307.09457    325.72507
  355.0      0.002817    307.00003    327.68640
  312.0      0.003205    306.90594    330.04492
  346.0      0.002890    306.81223    332.64853
  352.0      0.002841    306.71893    335.32288
  329.0      0.003040    306.62601    337.89359
  336.0      0.002976    306.53354    340.65753
  335.0      0.002985    306.44144    344.62335
  341.0      0.002933    306.34976    351.62134
  376.0      0.002660    306.25848    364.65894
  414.0      0.002415    306.16760    388.32092
  417.0      0.002398    306.07715    428.47696
  491.0      0.002037    305.98712    490.84903
  560.0      0.001786    305.89752    577.58179
  696.0      0.001437    305.80832    683.46918
  806.0      0.001241    305.71954    792.36041
  837.0      0.001195    305.63116    875.53894
  852.0      0.001174    305.54324    899.74121
  888.0      0.001126    305.45572    853.45898
  746.0      0.001340    305.36859    758.76746
  657.0      0.001522    305.28192    649.90466
  583.0      0.001715    305.19571    551.40741
  488.0      0.002049    305.10989    475.19424
  438.0      0.002283    305.02451    423.74057
  431.0      0.002320    304.93958    393.90204
  412.0      0.002427    304.85504    380.50006
  362.0      0.002762    304.77100    379.82693
  392.0      0.002551    304.68729    390.24615
  396.0      0.002525    304.60410    411.72812
  399.0      0.002506    304.52133    444.31146
  457.0      0.002188    304.43900    486.23749
  505.0      0.001980    304.35709    532.15411
  566.0      0.001767    304.27563    571.34741
  594.0      0.001684    304.19464    590.83514
  589.0      0.001698    304.11411    581.59100
  562.0      0.001779    304.03397    548.42743
  545.0      0.001835    303.95428    505.20477
  495.0      0.002020    303.87503    463.59680
  441.0      0.002268    303.79626    429.49838
  404.0      0.002475    303.71793    403.97141
  393.0      0.002545    303.64005    385.46188
  367.0      0.002725    303.56262    372.27213
  373.0      0.002681    303.48563    363.30740
  334.0      0.002994    303.40912    357.68256
  315.0      0.003175    303.33301    354.44888
  355.0      0.002817    303.25739    353.47284
  340.0      0.002941    303.18222    354.16071
  353.0      0.002833    303.10751    356.29016
  371.0      0.002695    303.03326    359.83850
  364.0      0.002747    302.95944    365.05923
  339.0      0.002950    302.88611    372.69244
  392.0      0.002551    302.81323    384.11926
  397.0      0.002519    302.74081    401.93225
  415.0      0.002410    302.66882    429.93225
  480.0      0.002083    302.59735    473.20193
  526.0      0.001901    302.52631    537.38397
  583.0      0.001715    302.45572    626.85455
  667.0      0.001499    302.38556    742.49530
  882.0      0.001134    302.31592    879.15662
  997.0      0.001003    302.24673    1023.10968
  1146.0     0.000873    302.17801    1151.02161
  1261.0     0.000793    302.10974    1235.18042
  1221.0     0.000819    302.04193    1263.13684
  1257.0     0.000796    301.97458    1252.75049
  1251.0     0.000799    301.90771    1239.44946
  1265.0     0.000791    301.84131    1257.41858
  1285.0     0.000778    301.77536    1333.88647
  1464.0     0.000683    301.70990    1481.31433
  1601.0     0.000625    301.64490    1685.78674
  1834.0     0.000545    301.58035    1899.41101
  1886.0     0.000530    301.51630    2044.05188
  2119.0     0.000472    301.45267    2042.88159
  1962.0     0.000510    301.38953    1878.25012
  1694.0     0.000590    301.32687    1606.58118
  1400.0     0.000714    301.26468    1304.43396
  1125.0     0.000889    301.20294    1027.60107
  839.0      0.001192    301.14169    804.80267
  672.0      0.001488    301.08090    643.17883
  608.0      0.001645    301.02057    535.62384
  517.0      0.001934    300.96069    468.64362
  493.0      0.002028    300.90131    428.51495
  421.0      0.002375    300.84241    404.58118
  370.0      0.002703    300.78394    389.89490
  393.0      0.002545    300.72595    380.53589
  370.0      0.002703    300.66843    374.24078
  352.0      0.002841    300.61139    369.80045
  372.0      0.002688    300.55481    366.29800
  352.0      0.002841    300.49869    363.08441
  341.0      0.002933    300.44302    360.06491
  371.0      0.002695    300.38785    357.65863
  365.0      0.002740    300.33316    356.44583
  341.0      0.002933    300.27893    357.11322
  342.0      0.002924    300.22513    360.66968
  364.0      0.002747    300.17181    368.72919
  364.0      0.002747    300.11899    384.09851
  408.0      0.002451    300.06659    409.12476
  420.0      0.002381    300.01468    447.38083
  483.0      0.002070    299.96323    500.91742
  542.0      0.001845    299.91223    569.04810
  618.0      0.001618    299.86169    646.63367
  710.0      0.001408    299.81165    722.48169
  751.0      0.001332    299.76202    779.32141
  806.0      0.001241    299.71289    800.85486
  798.0      0.001253    299.66422    783.65710
  724.0      0.001381    299.61600    736.48340
  654.0      0.001529    299.56821    671.13580
  587.0      0.001704    299.52094    599.20593
  555.0      0.001802    299.47409    531.78821
  483.0      0.002070    299.42770    475.92984
  435.0      0.002299    299.38181    434.56696
  412.0      0.002427    299.33633    408.23608
  399.0      0.002506    299.29132    395.33600
  405.0      0.002469    299.24677    394.57156
  375.0      0.002667    299.20267    404.39816
  405.0      0.002469    299.15897    423.05142
  433.0      0.002309    299.11578    447.99231
  478.0      0.002092    299.07303    474.98914
  478.0      0.002092    299.03073    498.84015
  509.0      0.001965    298.98886    513.84711
  482.0      0.002075    298.94748    518.98230
  542.0      0.001845    298.90649    517.35321
  542.0      0.001845    298.86603    508.63187
  492.0      0.002033    298.82596    491.74225
  453.0      0.002208    298.78632    466.41287
  464.0      0.002155    298.74713    436.68661
  425.0      0.002353    298.70840    407.77441
  370.0      0.002703    298.67010    383.01434
  364.0      0.002747    298.63226    363.56952
  345.0      0.002899    298.59482    349.37756
  356.0      0.002809    298.55786    339.54221
  379.0      0.002639    298.52133    333.47424
  309.0      0.003236    298.48520    329.36154
  321.0      0.003115    298.44949    326.79889
  323.0      0.003096    298.41428    325.23431
  305.0      0.003279    298.37946    324.33337
  339.0      0.002950    298.34506    323.91730
  316.0      0.003165    298.31110    323.90829
  329.0      0.003040    298.27756    324.29913
  346.0      0.002890    298.24442    325.14914
  313.0      0.003195    298.21176    326.60995
  333.0      0.003003    298.17947    328.98059
  358.0      0.002793    298.14761    332.78186
  376.0      0.002660    298.11618    338.81931
  339.0      0.002950    298.08517    348.43289
  354.0      0.002825    298.05457    361.71625
  389.0      0.002571    298.02438    381.44650
  422.0      0.002370    297.99460    407.59686
  432.0      0.002315    297.96524    439.63428
  448.0      0.002232    297.93628    475.52411
  511.0      0.001957    297.90771    510.74100
  505.0      0.001980    297.87958    540.70544
  571.0      0.001751    297.85181    564.89252
  560.0      0.001786    297.82449    584.67889
  585.0      0.001709    297.79755    598.51514
  604.0      0.001656    297.77100    600.28503
  579.0      0.001727    297.74484    589.00684
  549.0      0.001821    297.71909    564.97363
  542.0      0.001845    297.69370    533.74335
  519.0      0.001927    297.66873    499.99615
  464.0      0.002155    297.64417    467.12662
  443.0      0.002257    297.61993    437.20099
  432.0      0.002315    297.59613    411.72678
  400.0      0.002500    297.57269    391.80682
  354.0      0.002825    297.54962    377.51370
  395.0      0.002532    297.52695    367.92136
  338.0      0.002959    297.50464    361.86478
  360.0      0.002778    297.48270    358.80972
  327.0      0.003058    297.46115    359.02536
  375.0      0.002667    297.43997    363.38977
  352.0      0.002841    297.41913    373.45355
  416.0      0.002404    297.39868    391.50366
  418.0      0.002392    297.37857    420.32898
  474.0      0.002110    297.35886    462.44324
  533.0      0.001876    297.33945    518.99103
  555.0      0.001802    297.32043    587.79822
  642.0      0.001558    297.30176    662.26202
  720.0      0.001389    297.28345    729.26691
  737.0      0.001357    297.26547    770.71289
  727.0      0.001376    297.24786    774.05548
  750.0      0.001333    297.23059    744.19781
  698.0      0.001433    297.21365    697.61041
  681.0      0.001468    297.19705    648.82581
  637.0      0.001570    297.18079    607.29956
  634.0      0.001577    297.16486    579.51398
  566.0      0.001767    297.14926    568.46503
  581.0      0.001721    297.13400    572.03442
  537.0      0.001862    297.11905    584.62592
  603.0      0.001658    297.10443    597.81628
  640.0      0.001563    297.09015    607.67535
  632.0      0.001582    297.07617    617.63770
  640.0      0.001563    297.06250    631.95538
  671.0      0.001490    297.04919    649.84808
  674.0      0.001484    297.03613    663.85083
  686.0      0.001458    297.02341    663.55804
  663.0      0.001508    297.01099    645.58612
  642.0      0.001558    296.99887    619.21472
  556.0      0.001799    296.98709    599.92792
  595.0      0.001681    296.97556    602.30731
  625.0      0.001600    296.96432    637.43280
  726.0      0.001377    296.95343    711.12811
  844.0      0.001185    296.94278    821.14307
  894.0      0.001119    296.93243    953.60980
  1074.0     0.000931    296.92236    1078.88843
  1105.0     0.000905    296.91260    1153.09839
  1027.0     0.000974    296.90308    1144.04272
  1006.0     0.000994    296.89386    1065.35461
  1018.0     0.000982    296.88492    961.74005
  832.0      0.001202    296.87622    872.09534
  857.0      0.001167    296.86783    818.38794
  805.0      0.001242    296.85968    809.22150
  805.0      0.001242    296.85178    840.27899
  897.0      0.001115    296.84415    895.23810
  1030.0     0.000971    296.83679    948.68396
  1023.0     0.000978    296.82965    972.49561
  995.0      0.001005    296.82278    948.57349
  942.0      0.001062    296.81616    880.27838
  820.0      0.001220    296.80981    786.76257
  698.0      0.001433    296.80365    689.65338
  633.0      0.001580    296.79776    605.40643
  565.0      0.001770    296.79208    543.24506
  525.0      0.001905    296.78665    506.18756
  521.0      0.001919    296.78146    493.66141
  477.0      0.002096    296.77649    502.04630
  503.0      0.001988    296.77176    526.25348
  485.0      0.002062    296.76721    559.87805
  533.0      0.001876    296.76291    594.32281
  621.0      0.001610    296.75879    619.87134
  639.0      0.001565    296.75491    628.86926
  591.0      0.001692    296.75125    621.64819
  604.0      0.001656    296.74777    606.24011
  616.0      0.001623    296.74448    590.98749
  564.0      0.001773    296.74139    580.39526
  549.0      0.001821    296.73856    574.24402
  582.0      0.001718    296.73584    571.72675
  593.0      0.001686    296.73337    575.60382
  565.0      0.001770    296.73102    589.47607
  556.0      0.001799    296.72888    612.74414
  625.0      0.001600    296.72696    639.00256
  648.0      0.001543    296.72519    657.40411
  630.0      0.001587    296.72360    657.56744
  624.0      0.001603    296.72217    635.50043
  616.0      0.001623    296.72092    594.65216
  590.0      0.001695    296.71982    543.29626
  481.0      0.002079    296.71890    490.75641
  444.0      0.002252    296.71811    443.87512
  442.0      0.002262    296.71747    406.04681
  374.0      0.002674    296.71701    378.14359
  370.0      0.002703    296.71671    358.58902
  363.0      0.002755    296.71649    345.72784
  378.0      0.002646    296.71649    337.62701
  350.0      0.002857    296.71658    332.73499
  285.0      0.00351     296.71680    330.01440
  319.0      0.003135    296.71716    328.87207
  327.0      0.003058    296.71768    328.99335
  354.0      0.002825    296.71826    329.93808
  309.0      0.003236    296.71902    331.87961
  349.0      0.002865    296.71991    334.14224
  344.0      0.002907    296.72086    335.87799
  347.0      0.002882    296.72198    336.27286
  354.0      0.002825    296.72318    335.09161
  342.0      0.002924    296.72449    333.03116
  299.0      0.003344    296.72586    331.15454
  343.0      0.002915    296.72739    330.40146
  329.0      0.003040    296.72897    331.56207
  328.0      0.003049    296.73068    335.36673
  336.0      0.002976    296.73248    342.49326
  370.0      0.002703    296.73434    353.45905
  373.0      0.002681    296.73627    368.41144
  401.0      0.002494    296.73834    386.83578
  425.0      0.002353    296.74045    407.17392
  446.0      0.002242    296.74261    426.40256
  435.0      0.002299    296.74484    440.11905
  450.0      0.002222    296.74719    444.61417
  446.0      0.002242    296.74957    440.22745
  413.0      0.002421    296.75201    431.27643
  424.0      0.002358    296.75452    422.30276
  437.0      0.002288    296.75708    415.37546
  369.0      0.002710    296.75967    409.67297
  424.0      0.002358    296.76233    402.28497
  415.0      0.002410    296.76501    390.14999
  404.0      0.002475    296.76776    375.24982
  372.0      0.002688    296.77054    359.86703
  319.0      0.003135    296.77335    346.38855
  354.0      0.002825    296.77618    335.89838
  327.0      0.003058    296.77905    328.49631
  309.0      0.003236    296.78195    323.72757
  339.0      0.002950    296.78488    320.88721
  302.0      0.003311    296.78778    319.71762
  315.0      0.003175    296.79074    318.88226
  313.0      0.003195    296.79370    318.54333
  348.0      0.002874    296.79666    318.60901
  299.0      0.003344    296.79965    319.58679
  332.0      0.003012    296.80261    320.55566
  316.0      0.003165    296.80560    322.03918
  351.0      0.002849    296.80856    324.29596
  301.0      0.003322    296.81152    327.63159
  342.0      0.002924    296.81445    332.62497
  366.0      0.002732    296.81741    340.11462
  349.0      0.002865    296.82034    351.23523
  363.0      0.002755    296.82324    367.52136
  382.0      0.002618    296.82614    389.99713
  425.0      0.002353    296.82898    419.83737
  467.0      0.002141    296.83179    457.06363
  481.0      0.002079    296.83459    499.83145
  523.0      0.001912    296.83737    543.58911
  562.0      0.001779    296.84009    581.67957
  588.0      0.001701    296.84277    608.43256
  635.0      0.001575    296.84540    621.74164
  624.0      0.001603    296.84796    624.04620
  595.0      0.001681    296.85052    623.36725
  575.0      0.001739    296.85300    629.50433
  605.0      0.001653    296.85544    646.86426
  641.0      0.001560    296.85782    671.75696
  677.0      0.001477    296.86011    694.99341
  721.0      0.001387    296.86237    709.91992
  658.0      0.001520    296.86453    704.37164
  600.0      0.001667    296.86664    669.73779
  609.0      0.001642    296.86865    610.89136
  540.0      0.001852    296.87064    543.51141
  497.0      0.002012    296.87250    481.22824
  451.0      0.002217    296.87430    431.35172
  384.0      0.002604    296.87601    395.34961
  369.0      0.002710    296.87762    371.79333
  404.0      0.002475    296.87915    356.85617
  363.0      0.002755    296.88058    347.17996
  329.0      0.003040    296.88193    340.15628
  290.0      0.003448    296.88315    334.73090
  330.0      0.003030    296.88431    330.38660
  349.0      0.002865    296.88535    327.25568
  337.0      0.002967    296.88626    325.54391
  335.0      0.002985    296.88705    325.58258
  333.0      0.003003    296.88776    327.83868
  355.0      0.002817    296.88834    332.85086
  306.0      0.003268    296.88879    341.03159
  333.0      0.003003    296.88916    352.34149
  366.0      0.002732    296.88937    365.90540
  388.0      0.002577    296.88947    379.65964
  381.0      0.002625    296.88943    390.59406
  410.0      0.002439    296.88928    395.20972
  417.0      0.002398    296.88898    392.73331
  392.0      0.002551    296.88855    384.37778
  412.0      0.002427    296.88797    372.85074
  349.0      0.002865    296.88724    361.51553
  328.0      0.003049    296.88641    353.07468
  354.0      0.002825    296.88541    348.93396
  350.0      0.002857    296.88425    349.24020
  366.0      0.002732    296.88293    353.02100
  374.0      0.002674    296.88150    358.27975
  354.0      0.002825    296.87985    362.19214
  362.0      0.002762    296.87808    362.15778
  381.0      0.002625    296.87616    357.80145
  360.0      0.002778    296.87405    351.01251
  342.0      0.002924    296.87180    344.10242
  353.0      0.002833    296.86938    338.60596
  353.0      0.002833    296.86679    335.23578
  365.0      0.002740    296.86401    334.09464
  332.0      0.003012    296.86108    334.95575
  309.0      0.003236    296.85794    337.62784
  345.0      0.002899    296.85464    342.13715
  353.0      0.002833    296.85117    349.03082
  347.0      0.002882    296.84750    359.65979
  377.0      0.002653    296.84366    376.55966
  387.0      0.002584    296.83966    403.79126
  454.0      0.002203    296.83542    446.92215
  478.0      0.002092    296.83099    512.20343
  605.0      0.001653    296.82639    604.64026
  653.0      0.001531    296.82156    725.08545
  842.0      0.001188    296.81659    866.98694
  964.0      0.001037    296.81140    1014.56903
  1155.0     0.000866    296.80600    1145.85376
  1192.0     0.000839    296.80042    1237.84045
  1283.0     0.000779    296.79462    1274.14795
  1225.0     0.000816    296.78864    1257.47156
  1215.0     0.000823    296.78241    1202.43457
  1058.0     0.000945    296.77594    1113.49719
  1029.0     0.000972    296.76935    991.11414
  888.0      0.001126    296.76248    851.13983
  704.0      0.001420    296.75543    717.62408
  627.0      0.001595    296.74814    606.58002
  537.0      0.001862    296.74066    523.07233
  478.0      0.002092    296.73294    466.20712
  457.0      0.002188    296.72501    432.29623
  431.0      0.002320    296.71686    417.11966
  406.0      0.002463    296.70844    417.07190
  422.0      0.002370    296.69986    429.24670
  455.0      0.002198    296.69101    451.32529
  413.0      0.002421    296.68198    480.49359
  518.0      0.001931    296.67267    511.77921
  530.0      0.001887    296.66315    538.10101
  562.0      0.001779    296.65338    550.83875
  576.0      0.001736    296.64340    544.85370
  521.0      0.001919    296.63318    522.63513
  489.0      0.002045    296.62271    491.38571
  469.0      0.002132    296.61200    458.07443
  416.0      0.002404    296.60107    428.09229
  427.0      0.002342    296.58990    405.18362
  410.0      0.002439    296.57849    391.31464
  410.0      0.002439    296.56683    386.69891
  413.0      0.002421    296.55493    389.95114
  466.0      0.002146    296.54279    398.17105
  403.0      0.002481    296.53036    406.94373
  449.0      0.002227    296.51773    410.98877
  409.0      0.002445    296.50485    406.96793
  412.0      0.002427    296.49173    395.96133
  391.0      0.002558    296.47833    381.93539
  361.0      0.002770    296.46472    367.91763
  374.0      0.002674    296.45087    355.87665
  393.0      0.002545    296.43671    346.74710
  330.0      0.003030    296.42233    340.56033
  331.0      0.003021    296.40768    336.44467
  346.0      0.002890    296.39279    333.53409
  339.0      0.002950    296.37766    331.24063
  313.0      0.003195    296.36224    329.49536
  304.0      0.003289    296.34659    328.60181
  326.0      0.003067    296.33066    328.87103
  339.0      0.002950    296.31451    330.84476
  341.0      0.002933    296.29810    335.15424
  330.0      0.003030    296.28137    342.58716
  355.0      0.002817    296.26443    353.68372
  388.0      0.002577    296.24725    369.60797
  372.0      0.002688    296.22980    389.86423
  401.0      0.002494    296.21207    413.44241
  434.0      0.002304    296.19409    437.43723
  494.0      0.002024    296.17587    456.60721
  502.0      0.001992    296.15738    464.93777
  475.0      0.002105    296.13864    460.49551
  444.0      0.002252    296.11960    448.48840
  432.0      0.002315    296.10031    437.19193
  417.0      0.002398    296.08078    433.75925
  449.0      0.002227    296.06097    442.23862
  446.0      0.002242    296.04092    464.73779
  490.0      0.002041    296.02060    500.23889
  514.0      0.001946    296.00000    544.30737
  562.0      0.001779    295.97916    588.60333
  583.0      0.001715    295.95810    621.16858
  612.0      0.001634    295.93671    629.91516
  574.0      0.001742    295.91510    610.41705
  550.0      0.001818    295.89319    570.28589
  516.0      0.001938    295.87106    521.79944
  481.0      0.002079    295.84863    476.12076
  433.0      0.002309    295.82599    440.37271
  395.0      0.002532    295.80304    418.64612
  400.0      0.002500    295.77988    412.72916
  430.0      0.002326    295.75644    422.44159
  446.0      0.002242    295.73270    445.07767
  490.0      0.002041    295.70877    475.51794
  520.0      0.001923    295.68454    505.40302
  568.0      0.001761    295.66010    523.90076
  564.0      0.001773    295.63535    521.71179
  503.0      0.001988    295.61035    499.96075
  500.0      0.002000    295.58514    468.22614
  457.0      0.002188    295.55963    436.52628
  431.0      0.002320    295.53387    411.21011
  404.0      0.002475    295.50787    394.69226
  392.0      0.002551    295.48163    386.19635
  393.0      0.002545    295.45514    382.72968
  383.0      0.002611    295.42838    380.74976
  385.0      0.002597    295.40137    378.46228
  387.0      0.002584    295.37411    376.74219
  376.0      0.002660    295.34662    377.74530
  368.0      0.002717    295.31885    383.57318
  411.0      0.002433    295.29083    396.07010
  391.0      0.002558    295.26260    416.80145
  443.0      0.002257    295.23413    446.30804
  469.0      0.002132    295.20538    482.97092
  505.0      0.001980    295.17642    522.03864
  573.0      0.001745    295.14719    556.02515
  569.0      0.001757    295.11777    577.89301
  633.0      0.001580    295.08807    583.98279
  586.0      0.001706    295.05811    573.11902
  545.0      0.001835    295.02795    547.02667
  598.0      0.001672    294.99756    513.45770
  524.0      0.001908    294.96695    482.18811
  486.0      0.002058    294.93604    460.08731
  424.0      0.002358    294.90494    449.89807
  420.0      0.002381    294.87363    450.48840
  429.0      0.002331    294.84204    457.30289
  459.0      0.002179    294.81030    463.90305
  445.0      0.002247    294.77826    465.34128
  423.0      0.002364    294.74606    460.62756
  445.0      0.002247    294.71359    450.18494
  448.0      0.002232    294.68094    434.32709
  408.0      0.002451    294.64801    414.44806
  370.0      0.002703    294.61490    394.21109
  386.0      0.002591    294.58160    376.30807
  378.0      0.002646    294.54803    362.22556
  376.0      0.002660    294.51431    352.45093
  337.0      0.002967    294.48032    346.26767
  330.0      0.003030    294.44620    343.53577
  350.0      0.002857    294.41177    342.58139
  353.0      0.002833    294.37723    341.94205
  354.0      0.002825    294.34244    340.95728
  299.0      0.003344    294.30743    339.70346
  320.0      0.003125    294.27228    338.57999
  364.0      0.002747    294.23688    338.11142
  336.0      0.002976    294.20132    338.83304
  340.0      0.002941    294.16553    341.58426
  324.0      0.003086    294.12961    347.29303
  358.0      0.002793    294.09344    356.57690
  377.0      0.002653    294.05713    369.46835
  356.0      0.002809    294.02060    385.14648
  387.0      0.002584    293.98389    401.67041
  417.0      0.002398    293.94702    416.38864
  455.0      0.002198    293.90994    427.98761
  434.0      0.002304    293.87274    436.71243
  475.0      0.002105    293.83530    442.49390
  435.0      0.002299    293.79776    443.74438
  424.0      0.002358    293.75998    439.26257
  396.0      0.002525    293.72208    430.45212
  415.0      0.002410    293.68402    420.10022
  397.0      0.002519    293.64578    409.95404
  395.0      0.002532    293.60742    400.15802
  378.0      0.002646    293.56882    390.34937
  362.0      0.002762    293.53015    380.97778
  356.0      0.002809    293.49127    373.37329
  329.0      0.003040    293.45230    369.03088
  361.0      0.002770    293.41315    369.35394
  352.0      0.002841    293.37384    375.80750
  394.0      0.002538    293.33441    390.04718
  421.0      0.002375    293.29483    413.86053
  455.0      0.002198    293.25516    448.85510
  495.0      0.002020    293.21530    496.06589
  550.0      0.001818    293.17535    555.11346
  595.0      0.001681    293.13525    623.79449
  713.0      0.001403    293.09503    696.44501
  834.0      0.001199    293.05469    764.10052
  806.0      0.001241    293.01422    816.74005
  864.0      0.001157    292.97366    849.08893
  869.0      0.001151    292.93295    861.30200
  859.0      0.001164    292.89221    857.57043
  833.0      0.001200    292.85129    840.19666
  819.0      0.001221    292.81030    815.10699
  814.0      0.001229    292.76917    791.88159
  870.0      0.001149    292.72800    774.77106
  829.0      0.001206    292.68668    759.56116
  803.0      0.001245    292.64526    735.91455
  774.0      0.001292    292.60382    696.62494
  717.0      0.001395    292.56223    643.34186
  598.0      0.001672    292.52060    583.79749
  532.0      0.001880    292.47885    525.62836
  500.0      0.002000    292.43707    474.12573
  441.0      0.002268    292.39517    431.84970
  451.0      0.002217    292.35324    399.35193
  371.0      0.002695    292.31122    375.62024
  359.0      0.002786    292.26913    359.31076
  334.0      0.002994    292.22702    348.60361
  319.0      0.003135    292.18478    341.92886
  328.0      0.003049    292.14258    337.96808
  359.0      0.002786    292.10025    335.78787
  350.0      0.002857    292.05792    334.24973
  328.0      0.003049    292.01553    332.77908
  327.0      0.003058    291.97311    331.13809
  351.0      0.002849    291.93063    329.09888
  316.0      0.003165    291.88809    327.34030
  339.0      0.002950    291.84558    326.06631
  293.0      0.003413    291.80301    325.48129
  325.0      0.003077    291.76047    326.06937
  335.0      0.002985    291.71783    328.15436
  335.0      0.002985    291.67523    332.11060
  371.0      0.002695    291.63260    338.38821
  324.0      0.003086    291.58990    347.48227
  353.0      0.002833    291.54730    359.82156
  359.0      0.002786    291.50461    375.61185
  402.0      0.002488    291.46201    394.69034
  418.0      0.002392    291.41931    416.32004
  449.0      0.002227    291.37671    438.76581
  425.0      0.002353    291.33405    458.66769
  491.0      0.002037    291.29144    471.14804
  435.0      0.002299    291.24884    472.49872
  454.0      0.002203    291.20624    463.43668
  433.0      0.002309    291.16373    449.08508
  464.0      0.002155    291.12119    434.61441
  433.0      0.002309    291.07870    423.02155
  438.0      0.002283    291.03622    414.69769
  422.0      0.002370    290.99387    408.27319
  405.0      0.002469    290.95148    401.85156
  372.0      0.002688    290.90915    395.06641
  404.0      0.002475    290.86688    389.07770
  391.0      0.002558    290.82465    385.24887
  370.0      0.002703    290.78253    384.03232
  413.0      0.002421    290.74042    385.36237
  409.0      0.002445    290.69839    387.49789
  368.0      0.002717    290.65640    388.34927
  367.0      0.002725    290.61453    386.77631
  407.0      0.002457    290.57272    383.79263
  390.0      0.002564    290.53101    381.77728
  364.0      0.002747    290.48935    382.54538
  398.0      0.002513    290.44778    387.16019
  411.0      0.002433    290.40634    394.98016
  392.0      0.002551    290.36493    403.63321
  418.0      0.002392    290.32367    409.09412
  419.0      0.002387    290.28247    407.79019
  395.0      0.002532    290.24142    399.91055
  393.0      0.002545    290.20047    389.26163
  364.0      0.002747    290.15964    380.02728
  347.0      0.002882    290.11890    375.05630
  345.0      0.002899    290.07828    375.87512
  386.0      0.002591    290.03781    382.95233
  390.0      0.002564    289.99744    395.87448
  409.0      0.002445    289.95724    413.52496
  433.0      0.002309    289.91718    434.31595
  417.0      0.002398    289.87723    456.94595
  513.0      0.001949    289.83743    482.11026
  508.0      0.001969    289.79776    514.47906
  500.0      0.002000    289.75827    561.92725
  556.0      0.001799    289.71890    631.38153
  678.0      0.001475    289.67972    723.52155
  808.0      0.001238    289.64069    829.84210
  952.0      0.001050    289.60184    930.70392
  1007.0     0.000993    289.56314    996.17303
  987.0      0.001013    289.52463    998.59662
  939.0      0.001065    289.48630    934.55804
  867.0      0.001153    289.44809    828.12372
  793.0      0.001261    289.41016    709.54596
  669.0      0.001495    289.37231    600.73853
  550.0      0.001818    289.33475    513.42224
  466.0      0.002146    289.29733    451.11823
  450.0      0.002222    289.26013    411.84174
  421.0      0.002375    289.22314    390.89359
  409.0      0.002445    289.18634    383.10092
  386.0      0.002591    289.14975    383.74567
  392.0      0.002551    289.11334    389.07455
  419.0      0.002387    289.07721    395.82309
  382.0      0.002618    289.04126    401.47736
  406.0      0.002463    289.00558    405.20856
  404.0      0.002475    288.97006    409.35864
  393.0      0.002545    288.93481    416.83255
  440.0      0.002273    288.89978    429.75037
  447.0      0.002237    288.86502    448.25449
  475.0      0.002105    288.83047    470.10345
  509.0      0.001965    288.79614    490.73663
  478.0      0.002092    288.76215    504.96451
  468.0      0.002137    288.72830    510.52838
  509.0      0.001965    288.69479    509.70535
  501.0      0.001996    288.66150    506.52078
  494.0      0.002024    288.62851    502.54495
  524.0      0.001908    288.59573    496.85635
  495.0      0.002020    288.56326    487.10760
  462.0      0.002165    288.53104    472.06717
  506.0      0.001976    288.49908    453.33408
  449.0      0.002227    288.46744    434.36301
  418.0      0.002392    288.43607    419.05078
  363.0      0.002755    288.40500    410.22473
  416.0      0.002404    288.37418    410.23920
  426.0      0.002347    288.34369    421.02621
  431.0      0.002320    288.31348    443.99484
  472.0      0.002119    288.28357    479.67267
  509.0      0.001965    288.25397    527.24084
  553.0      0.001808    288.22464    583.92365
  638.0      0.001567    288.19568    643.93585
  720.0      0.001389    288.16696    697.18048
  723.0      0.001383    288.13861    730.39758
  701.0      0.001427    288.11057    733.79144
  730.0      0.001370    288.08286    708.31848
  663.0      0.001508    288.05545    664.36957
  621.0      0.001610    288.02838    614.93677
  639.0      0.001565    288.00162    570.71771
  536.0      0.001866    287.97519    538.55139
  528.0      0.001894    287.94913    521.62921
  545.0      0.001835    287.92337    520.07220
  512.0      0.001953    287.89801    531.56610
  554.0      0.001805    287.87296    552.69080
  581.0      0.001721    287.84827    580.63062
  627.0      0.001595    287.82388    612.98364
  655.0      0.001527    287.79990    645.41254
  672.0      0.001488    287.77628    670.45782
  712.0      0.001404    287.75296    680.77173
  669.0      0.001495    287.73007    673.55151
  655.0      0.001527    287.70752    652.58990
  623.0      0.001605    287.68533    623.76501
  663.0      0.001508    287.66351    590.95844
  591.0      0.001692    287.64206    556.26880
  536.0      0.001866    287.62100    522.33069
  503.0      0.001988    287.60028    492.95206
  489.0      0.002045    287.58002    472.07104
  466.0      0.002146    287.56006    462.43857
  461.0      0.002169    287.54053    465.75607
  478.0      0.002092    287.52139    482.74371
  547.0      0.001828    287.50262    513.07202
  561.0      0.001783    287.48425    554.33081
  552.0      0.001812    287.46628    601.21216
  589.0      0.001698    287.44870    644.62634
  678.0      0.001475    287.43152    672.21082
  660.0      0.001515    287.41476    672.97852
  608.0      0.001645    287.39838    644.34631
  563.0      0.001776    287.38242    594.82501
  546.0      0.001832    287.36685    537.62622
  478.0      0.002092    287.35172    483.33160
  428.0      0.002336    287.33698    437.91284
  396.0      0.002525    287.32266    403.60333
  376.0      0.002660    287.30875    380.40979
  375.0      0.002667    287.29526    366.80017
  355.0      0.002817    287.28223    360.81686
  356.0      0.002809    287.26959    360.87305
  354.0      0.002825    287.25739    364.41989
  394.0      0.002538    287.24557    370.01205
  393.0      0.002545    287.23422    375.65106
  369.0      0.002710    287.22330    379.22467
  418.0      0.002392    287.21280    379.31885
  371.0      0.002695    287.20273    376.11475
  385.0      0.002597    287.19312    371.17075
  350.0      0.002857    287.18393    366.05917
  386.0      0.002591    287.17517    361.52808
  369.0      0.002710    287.16687    357.66498
  350.0      0.002857    287.15897    354.30093
  372.0      0.002688    287.15155    351.12247
  354.0      0.002825    287.14456    347.66022
  355.0      0.002817    287.13803    343.78290
  328.0      0.003049    287.13193    339.99548
  334.0      0.002994    287.12625    337.25885
  333.0      0.003003    287.12109    336.39813
  338.0      0.002959    287.11633    337.86807
  321.0      0.003115    287.11206    341.82748
  337.0      0.002967    287.10818    348.06873
  346.0      0.002890    287.10483    355.99341
  360.0      0.002778    287.10190    364.62344
  372.0      0.002688    287.09940    372.53571
  356.0      0.002809    287.09738    378.40579
  381.0      0.002625    287.09583    381.72076
  364.0      0.002747    287.09473    383.31799
  403.0      0.002481    287.09409    384.47403
  378.0      0.002646    287.09390    386.45486
  405.0      0.002469    287.09418    390.87677
  407.0      0.002457    287.09494    398.27252
  413.0      0.002421    287.09613    409.76797
  395.0      0.002532    287.09778    426.60184
  394.0      0.002538    287.09991    449.36176
  441.0      0.002268    287.10251    477.02304
  484.0      0.002066    287.10556    506.33569
  508.0      0.001969    287.10907    532.08582
  540.0      0.001852    287.11310    548.30640
  542.0      0.001845    287.11752    549.86176
  512.0      0.001953    287.12247    534.71216
  500.0      0.002000    287.12784    505.84146
  461.0      0.002169    287.13367    469.92938
  406.0      0.002463    287.14001    432.92307
  399.0      0.002506    287.14679    399.17456
  370.0      0.002703    287.15405    371.20511
  327.0      0.003058    287.16174    349.51669
  353.0      0.002833    287.16995    333.68222
  320.0      0.003125    287.17859    322.67599
  338.0      0.002959    287.18771    315.31247
  359.0      0.002786    287.19730    310.43387
  333.0      0.003003    287.20734    307.19189
  318.0      0.003145    287.21786    304.96848
  282.0      0.00355     287.22882    303.40796
  326.0      0.003067    287.24030    302.27948
  299.0      0.003344    287.25220    301.45999
  318.0      0.003145    287.26459    300.90863
  300.0      0.003333    287.27740    300.59152
  319.0      0.003135    287.29074    300.47638
  296.0      0.003378    287.30447    300.52765
  319.0      0.003135    287.31870    300.67749
  287.0      0.003484    287.33340    300.81537
  317.0      0.003155    287.34854    300.89059
  283.0      0.00353     287.36414    300.88336
  314.0      0.003185    287.38022    300.49274
  298.0      0.003356    287.39673    300.05011
  316.0      0.003165    287.41370    299.66095
  308.0      0.003247    287.43115    299.43106
  304.0      0.003289    287.44904    299.30927
  295.0      0.003390    287.46735    299.33694
  326.0      0.003067    287.48618    299.49841
  277.0      0.00361     287.50540    299.76834
  313.0      0.003195    287.52512    300.33401
  302.0      0.003311    287.54526    300.76062
  286.0      0.003497    287.56586    301.26971
  267.0      0.00375     287.58688    301.90948
  316.0      0.003165    287.60837    302.70874
  324.0      0.003086    287.63031    303.72720
  297.0      0.003367    287.65265    305.11490
  270.0      0.00370     287.67548    306.71307
  313.0      0.003195    287.69870    308.65381
  336.0      0.002976    287.72241    310.95316
  327.0      0.003058    287.74649    313.65146
  307.0      0.003257    287.77106    316.76324
  345.0      0.002899    287.79605    320.41724
  307.0      0.003257    287.82141    324.69025
  308.0      0.003247    287.84729    329.60010
  369.0      0.002710    287.87354    335.26559
  346.0      0.002890    287.90024    341.65802
  333.0      0.003003    287.92731    350.78375
  327.0      0.003058    287.95486    363.43719
  397.0      0.002519    287.98279    381.39493
  422.0      0.002370    288.01117    407.05557
  431.0      0.002320    288.03992    442.72311
  469.0      0.002132    288.06906    490.05496
  556.0      0.001799    288.09866    548.63361
  622.0      0.001608    288.12866    614.92749
  669.0      0.001495    288.15906    681.47919
  724.0      0.001381    288.18982    734.39581
  797.0      0.001255    288.22104    759.19781
  765.0      0.001307    288.25262    747.82715
  720.0      0.001389    288.28461    705.06958
  653.0      0.001531    288.31696    643.87451
  548.0      0.001825    288.34970    577.45160
  498.0      0.002008    288.38287    515.37524
  460.0      0.002174    288.41635    463.07114
  409.0      0.002445    288.45029    422.62558
  439.0      0.002278    288.48453    393.85263
  379.0      0.002639    288.51920    375.25885
  363.0      0.002755    288.55420    364.79810
  375.0      0.002667    288.58960    360.35480
  327.0      0.003058    288.62531    359.94955
  365.0      0.002740    288.66141    361.74377
  365.0      0.002740    288.69788    364.06393
  377.0      0.002653    288.73468    365.73178
  335.0      0.002985    288.77185    366.60522
  365.0      0.002740    288.80936    367.19855
  396.0      0.002525    288.84723    368.83728
  355.0      0.002817    288.88541    372.94595
  357.0      0.002801    288.92395    380.64685
  394.0      0.002538    288.96280    392.01266
  391.0      0.002558    289.00198    406.79544
  420.0      0.002381    289.04150    423.18304
  464.0      0.002155    289.08133    438.82773
  419.0      0.002387    289.12152    450.28552
  450.0      0.002222    289.16196    453.07266
  459.0      0.002179    289.20276    444.74734
  462.0      0.002165    289.24384    427.33524
  441.0      0.002268    289.28525    405.46991
  363.0      0.002755    289.32693    383.52435
  346.0      0.002890    289.36890    364.17398
  352.0      0.002841    289.41119    348.71887
  312.0      0.003205    289.45374    337.39233
  349.0      0.002865    289.49661    329.86292
  320.0      0.003125    289.53973    325.24631
  318.0      0.003145    289.58313    322.79642
  351.0      0.002849    289.62680    321.95065
  293.0      0.003413    289.67075    321.98914
  340.0      0.002941    289.71497    322.89240
  301.0      0.003322    289.75940    324.23306
  343.0      0.002915    289.80414    325.82767
  348.0      0.002874    289.84906    327.65939
  329.0      0.003040    289.89429    329.72946
  312.0      0.003205    289.93973    332.41849
  342.0      0.002924    289.98541    336.03430
  344.0      0.002907    290.03134    341.20026
  337.0      0.002967    290.07745    348.83231
  377.0      0.002653    290.12384    359.96790
  359.0      0.002786    290.17041    376.24005
  359.0      0.002786    290.21722    399.49731
  418.0      0.002392    290.26419    431.68704
  451.0      0.002217    290.31143    474.53305
  468.0      0.002137    290.35883    529.09479
  559.0      0.001789    290.40643    595.33575
  659.0      0.001517    290.45419    671.01123
  768.0      0.001302    290.50217    750.37787
  848.0      0.001179    290.55032    825.14441
  894.0      0.001119    290.59863    885.92462
  976.0      0.001025    290.64716    926.94427
  955.0      0.001047    290.69580    946.71796
  1015.0     0.000985    290.74463    944.05743
  949.0      0.001054    290.79358    916.81348
  899.0      0.001112    290.84271    866.69147
  801.0      0.001248    290.89200    803.05914
  760.0      0.001316    290.94138    738.99371
  653.0      0.001531    290.99094    685.33038
  683.0      0.001464    291.04059    648.19360
  630.0      0.001587    291.09039    629.00342
  621.0      0.001610    291.14029    624.95068
  610.0      0.001639    291.19034    629.66644
  640.0      0.001563    291.24045    634.76721
  658.0      0.001520    291.29071    633.31873
  681.0      0.001468    291.34103    623.55627
  609.0      0.001642    291.39145    608.54956
  574.0      0.001742    291.44199    592.27417
  541.0      0.001848    291.49255    576.66901
  600.0      0.001667    291.54321    561.42450
  527.0      0.001898    291.59396    545.69836
  558.0      0.001792    291.64478    529.75562
  473.0      0.002114    291.69565    514.53992
  483.0      0.002070    291.74655    500.49512
  503.0      0.001988    291.79755    487.62222
  493.0      0.002028    291.84854    476.37012
  496.0      0.002016    291.89957    468.27817
  448.0      0.002232    291.95065    466.14816
  452.0      0.002212    292.00177    472.41608
  453.0      0.002208    292.05289    489.84561
  531.0      0.001883    292.10403    520.02545
  524.0      0.001908    292.15521    563.05658
  587.0      0.001704    292.20633    616.93494
  650.0      0.001538    292.25751    677.43567
  792.0      0.001263    292.30865    739.26898
  811.0      0.001233    292.35980    797.06976
  902.0      0.001109    292.41092    843.59357
  980.0      0.001020    292.46201    867.79944
  978.0      0.001022    292.51309    858.76758
  857.0      0.001167    292.56412    814.80426
  774.0      0.001292    292.61511    746.10596
  723.0      0.001383    292.66602    667.41180
  631.0      0.001585    292.71695    590.68640
  537.0      0.001862    292.76776    523.24774
  475.0      0.002105    292.81854    468.56564
  413.0      0.002421    292.86923    427.36731
  399.0      0.002506    292.91986    398.63007
  361.0      0.002770    292.97040    380.49368
  392.0      0.002551    293.02087    370.94489
  393.0      0.002545    293.07123    368.28903
  347.0      0.002882    293.12149    371.20224
  394.0      0.002538    293.17166    378.57062
  381.0      0.002625    293.22171    389.18365
  394.0      0.002538    293.27164    401.37875
  435.0      0.002299    293.32147    412.68359
  379.0      0.002639    293.37115    419.89398
  413.0      0.002421    293.42072    420.20026
  393.0      0.002545    293.47015    413.31509
  387.0      0.002584    293.51944    401.22659
  387.0      0.002584    293.56851    387.87152
  370.0      0.002703    293.61749    375.45840
  368.0      0.002717    293.66632    365.70425
  358.0      0.002793    293.71497    359.52719
  341.0      0.002933    293.76346    357.22620
  370.0      0.002703    293.81174    358.56458
  354.0      0.002825    293.85986    362.98016
  356.0      0.002809    293.90778    369.57382
  392.0      0.002551    293.95551    377.60220
  395.0      0.002532    294.00302    386.03577
  405.0      0.002469    294.05035    394.51767
  441.0      0.002268    294.09744    403.52969
  379.0      0.002639    294.14435    413.70975
  417.0      0.002398    294.19104    424.71829
  448.0      0.002232    294.23746    434.49734
  476.0      0.002101    294.28369    439.74475
  485.0      0.002062    294.32965    437.81421
  427.0      0.002342    294.37537    430.30560
  400.0      0.002500    294.42084    421.40677
  421.0      0.002375    294.46603    414.97989
  477.0      0.002096    294.51102    413.21182
  419.0      0.002387    294.55569    416.64624
  418.0      0.002392    294.60010    424.38907
  467.0      0.002141    294.64426    434.63586
  436.0      0.002294    294.68811    445.95831
  436.0      0.002294    294.73166    458.42218
  510.0      0.001961    294.77493    472.85565
  484.0      0.002066    294.81793    489.21622
  491.0      0.002037    294.86060    507.85022
  520.0      0.001923    294.90295    530.79565
  562.0      0.001779    294.94501    562.25928
  562.0      0.001779    294.98676    605.69312
  645.0      0.001550    295.02817    661.15375
  644.0      0.001553    295.06924    723.81409
  735.0      0.001361    295.10995    783.54895
  814.0      0.001229    295.15036    826.53131
  829.0      0.001206    295.19040    840.53699
  835.0      0.001198    295.23013    821.53564
  822.0      0.001217    295.26947    776.01257
  736.0      0.001359    295.30847    716.45007
  728.0      0.001374    295.34708    654.34326
  645.0      0.001550    295.38535    596.52606
  559.0      0.001789    295.42322    545.78064
  491.0      0.002037    295.46069    502.65359
  482.0      0.002075    295.49783    466.90842
  457.0      0.002188    295.53455    437.74927
  434.0      0.002304    295.57089    413.97388
  436.0      0.002294    295.60684    394.56107
  406.0      0.002463    295.64236    378.93127
  340.0      0.002941    295.67749    366.71179
  318.0      0.003145    295.71222    357.57297
  347.0      0.002882    295.74649    350.97507
  334.0      0.002994    295.78036    346.53238
  357.0      0.002801    295.81384    343.88620
  356.0      0.002809    295.84686    342.86118
  306.0      0.003268    295.87946    343.32419
  325.0      0.003077    295.91159    346.34583
  350.0      0.002857    295.94333    352.63721
  341.0      0.002933    295.97458    363.56454
  351.0      0.002849    296.00540    380.61145
  421.0      0.002375    296.03574    405.06705
  460.0      0.002174    296.06561    437.44073
  493.0      0.002028    296.09509    476.61935
  524.0      0.001908    296.12405    520.09961
  575.0      0.001739    296.15256    561.95044
  631.0      0.001585    296.18057    593.51129
  667.0      0.001499    296.20813    605.41199
  650.0      0.001538    296.23520    593.37378
  632.0      0.001582    296.26178    562.01563
  573.0      0.001745    296.28787    520.90753
  492.0      0.002033    296.31348    478.79791
  447.0      0.002237    296.33859    441.41782
  428.0      0.002336    296.36319    411.72351
  385.0      0.002597    296.38730    390.47974
  351.0      0.002849    296.41089    376.81223
  348.0      0.002874    296.43399    369.01566
  351.0      0.002849    296.45657    364.93579
  353.0      0.002833    296.47861    362.48911
  373.0      0.002681    296.50018    360.43970
  346.0      0.002890    296.52118    358.22113
  352.0      0.002841    296.54169    355.54523
  347.0      0.002882    296.56168    352.55850
  361.0      0.002770    296.58112    348.84027
  351.0      0.002849    296.60001    344.37506
  327.0      0.003058    296.61841    339.50296
  327.0      0.003058    296.63623    334.80139
  314.0      0.003185    296.65353    330.86731
  340.0      0.002941    296.67029    327.59772
  348.0      0.002874    296.68649    326.31796
  326.0      0.003067    296.70215    326.68246
  316.0      0.003165    296.71725    328.42917
  330.0      0.003030    296.73181    331.33752
  362.0      0.002762    296.74582    334.85321
  326.0      0.003067    296.75928    338.14215
  368.0      0.002717    296.77216    340.19455
  332.0      0.003012    296.78445    340.18497
  334.0      0.002994    296.79623    338.36905
  353.0      0.002833    296.80743    335.42941
  337.0      0.002967    296.81808    332.25513
  315.0      0.003175    296.82813    329.45203
  331.0      0.003021    296.83765    327.26886
  321.0      0.003115    296.84656    325.65997
  333.0      0.003003    296.85492    324.37979
  313.0      0.003195    296.86270    323.14612
  282.0      0.00355     296.86990    321.81799
  312.0      0.003205    296.87653    320.44931
  309.0      0.003236    296.88257    319.20349
  282.0      0.00355     296.88806    318.30969
  296.0      0.003378    296.89294    317.81183
  298.0      0.003356    296.89728    317.91342
  317.0      0.003155    296.90100    318.55743
  329.0      0.003040    296.90417    319.77704
  316.0      0.003165    296.90671    321.48190
  321.0      0.003115    296.90869    323.42206
  328.0      0.003049    296.91010    325.52017
  312.0      0.003205    296.91092    327.47467
  317.0      0.003155    296.91116    329.30377
  328.0      0.003049    296.91080    331.09335
  336.0      0.002976    296.90985    333.39560
  328.0      0.003049    296.90833    336.89383
  344.0      0.002907    296.90622    342.43567
  328.0      0.003049    296.90353    350.91827
  352.0      0.002841    296.90024    363.39304
  386.0      0.002591    296.89639    380.54959
  455.0      0.002198    296.89191    402.67236
  446.0      0.002242    296.88690    429.26816
  460.0      0.002174    296.88126    458.68417
  479.0      0.002088    296.87506    487.65857
  505.0      0.001980    296.86829    511.25928
  497.0      0.002012    296.86090    524.25049
  540.0      0.001852    296.85297    524.84167
  490.0      0.002041    296.84439    516.49573
  504.0      0.001984    296.83530    505.81741
  525.0      0.001905    296.82559    499.29495
  491.0      0.002037    296.81534    501.42096
  522.0      0.001916    296.80447    514.33496
  547.0      0.001828    296.79309    537.77765
  602.0      0.001661    296.78107    568.94861
  655.0      0.001527    296.76849    602.30066
  653.0      0.001531    296.75534    629.75049
  644.0      0.001553    296.74164    642.40594
  660.0      0.001515    296.72736    634.43243
  635.0      0.001575    296.71249    606.74762
  564.0      0.001773    296.69711    566.29663
  527.0      0.001898    296.68112    521.51709
  507.0      0.001972    296.66458    478.95071
  467.0      0.002141    296.64749    442.57831
  437.0      0.002288    296.62982    414.31384
  376.0      0.002660    296.61163    394.56696
  408.0      0.002451    296.59283    382.66043
  379.0      0.002639    296.57355    377.34384
  361.0      0.002770    296.55368    377.03128
  360.0      0.002778    296.53329    379.83136
  410.0      0.002439    296.51233    383.80670
  374.0      0.002674    296.49084    386.94208
  391.0      0.002558    296.46881    387.66470
  414.0      0.002415    296.44623    385.40170
  410.0      0.002439    296.42316    381.65179
  358.0      0.002793    296.39954    377.94739
  353.0      0.002833    296.37540    376.01285
  373.0      0.002681    296.35074    376.93088
  403.0      0.002481    296.32556    381.02313
  390.0      0.002564    296.29984    387.92697
  368.0      0.002717    296.27362    396.52209
  398.0      0.002513    296.24689    404.66870
  396.0      0.002525    296.21967    410.47049
  402.0      0.002488    296.19196    413.02930
  422.0      0.002370    296.16370    413.65015
  408.0      0.002451    296.13501    413.66251
  426.0      0.002347    296.10577    413.87183
  424.0      0.002358    296.07608    414.11920
  418.0      0.002392    296.04590    413.56158
  439.0      0.002278    296.01526    411.53271
  438.0      0.002283    295.98410    408.22269
  377.0      0.002653    295.95248    404.58356
  386.0      0.002591    295.92044    401.61722
  377.0      0.002653    295.88791    399.88501
  423.0      0.002364    295.85492    399.55304
  384.0      0.002604    295.82150    400.64462
  414.0      0.002415    295.78760    403.18567
  402.0      0.002488    295.75327    407.36935
  441.0      0.002268    295.71851    413.84482
  441.0      0.002268    295.68332    423.60425
  455.0      0.002198    295.64767    437.41437
  443.0      0.002257    295.61163    454.92987
  489.0      0.002045    295.57516    474.02591
  481.0      0.002079    295.53830    490.46606
  481.0      0.002079    295.50101    499.07568
  514.0      0.001946    295.46332    497.11664
  492.0      0.002033    295.42523    486.43314
  447.0      0.002237    295.38672    471.03616
  445.0      0.002247    295.34787    454.05270
  429.0      0.002331    295.30862    437.18677
  451.0      0.002217    295.26901    421.35239
  434.0      0.002304    295.22900    407.23911
  391.0      0.002558    295.18863    395.54449
  384.0      0.002604    295.14792    386.74811
  395.0      0.002532    295.10687    381.62354
  354.0      0.002825    295.06543    380.23990
  382.0      0.002618    295.02365    382.68158
  380.0      0.002632    294.98160    388.68161
  349.0      0.002865    294.93915    397.66855
  402.0      0.002488    294.89642    408.70782
  400.0      0.002500    294.85336    420.18289
  431.0      0.002320    294.81000    429.69461
  400.0      0.002500    294.76633    434.21661
  487.0      0.002053    294.72235    431.48206
  431.0      0.002320    294.67807    421.62701
  431.0      0.002320    294.63348    407.02640
  391.0      0.002558    294.58868    390.58490
  413.0      0.002421    294.54358    374.56769
  391.0      0.002558    294.49823    360.46133
  352.0      0.002841    294.45258    349.12027
  323.0      0.003096    294.40671    340.94629
  329.0      0.003040    294.36057    335.98691
  358.0      0.002793    294.31421    334.11505
  350.0      0.002857    294.26761    335.18988
  333.0      0.003003    294.22079    339.29587
  339.0      0.002950    294.17374    346.16003
  368.0      0.002717    294.12650    355.96219
  371.0      0.002695    294.07904    368.62747
  393.0      0.002545    294.03137    383.79968
  368.0      0.002717    293.98352    400.64752
  411.0      0.002433    293.93549    417.77246
  434.0      0.002304    293.88727    433.43393
  459.0      0.002179    293.83890    445.98233
  451.0      0.002217    293.79034    454.47910
  450.0      0.002222    293.74164    458.76581
  470.0      0.002128    293.69281    459.11765
  461.0      0.002169    293.64380    455.43674
  453.0      0.002208    293.59470    447.01984
  435.0      0.002299    293.54544    433.55539
  414.0      0.002415    293.49606    416.25290
  418.0      0.002392    293.44656    397.35526
  388.0      0.002577    293.39697    379.12311
  330.0      0.003030    293.34729    363.05820
  312.0      0.003205    293.29752    350.00015
  343.0      0.002915    293.24765    340.18417
  325.0      0.003077    293.19772    333.50555
  302.0      0.003311    293.14771    329.79407
  354.0      0.002825    293.09763    328.70184
  326.0      0.003067    293.04752    329.79736
  331.0      0.003021    292.99734    332.56494
  331.0      0.003021    292.94714    336.34302
  328.0      0.003049    292.89691    340.09177
  343.0      0.002915    292.84662    343.16562
  338.0      0.002959    292.79636    344.42593
  345.0      0.002899    292.74606    344.32190
  341.0      0.002933    292.69577    344.07043
  353.0      0.002833    292.64548    344.80957
  349.0      0.002865    292.59518    347.29312
  368.0      0.002717    292.54492    351.64581
  328.0      0.003049    292.49469    357.42230
  368.0      0.002717    292.44449    363.65118
  381.0      0.002625    292.39435    368.84448
  379.0      0.002639    292.34424    371.86533
  415.0      0.002410    292.29419    372.65604
  398.0      0.002513    292.24420    372.16095
  389.0      0.002571    292.19427    371.85373
  398.0      0.002513    292.14444    372.85397
  424.0      0.002358    292.09470    375.59436
  392.0      0.002551    292.04501    379.81583
  409.0      0.002445    291.99545    384.68521
  378.0      0.002646    291.94601    389.06064
  358.0      0.002793    291.89667    391.77231
  413.0      0.002421    291.84744    391.83704
  398.0      0.002513    291.79834    388.89722
  376.0      0.002660    291.74942    383.84381
  370.0      0.002703    291.70056    378.62152
  346.0      0.002890    291.65189    375.18280
  379.0      0.002639    291.60339    374.94772
  355.0      0.002817    291.55502    378.43927
  366.0      0.002732    291.50687    385.49561
  397.0      0.002519    291.45883    395.29819
  402.0      0.002488    291.41101    406.64569
  431.0      0.002320    291.36340    417.44104
  444.0      0.002252    291.31598    425.68320
  399.0      0.002506    291.26871    429.42181
  437.0      0.002288    291.22168    427.33182
  394.0      0.002538    291.17487    419.40091
  392.0      0.002551    291.12827    407.00562
  391.0      0.002558    291.08191    392.14212
  381.0      0.002625    291.03577    376.69620
  358.0      0.002793    290.98990    362.05524
  350.0      0.002857    290.94424    349.07870
  312.0      0.003205    290.89886    338.24854
  367.0      0.002725    290.85373    329.70618
  300.0      0.003333    290.80887    323.37491
  288.0      0.003472    290.76428    319.02368
  304.0      0.003289    290.71994    316.33411
  314.0      0.003185    290.67590    315.02020
  310.0      0.003226    290.63214    314.58643
  307.0      0.003257    290.58871    314.77112
  307.0      0.003257    290.54553    315.20380
  325.0      0.003077    290.50266    315.53333
  301.0      0.003322    290.46011    315.50024
  285.0      0.00351     290.41788    314.91736
  332.0      0.003012    290.37595    313.81747
  321.0      0.003115    290.33435    312.39566
  302.0      0.003311    290.29309    310.86523
  298.0      0.003356    290.25217    309.43027
  324.0      0.003086    290.21158    308.16937
  303.0      0.003300    290.17133    307.31528
  289.0      0.003460    290.13141    306.87012
  294.0      0.003401    290.09189    306.89441
  298.0      0.003356    290.05267    307.55286
  326.0      0.003067    290.01385    308.63528
  355.0      0.002817    289.97537    310.31699
  321.0      0.003115    289.93729    312.76804
  292.0      0.003425    289.89954    316.01413
  280.0      0.00357     289.86221    320.11380
  323.0      0.003096    289.82520    325.04382
  360.0      0.002778    289.78860    330.71289
  353.0      0.002833    289.75241    336.88300
  316.0      0.003165    289.71658    343.13773
  339.0      0.002950    289.68118    348.78674
  338.0      0.002959    289.64615    353.33286
  384.0      0.002604    289.61154    356.50717
  362.0      0.002762    289.57730    358.78024
  324.0      0.003086    289.54349    361.02429
  367.0      0.002725    289.51007    364.01215
  389.0      0.002571    289.47705    368.11728
  360.0      0.002778    289.44446    373.38254
  376.0      0.002660    289.41226    380.00555
  400.0      0.002500    289.38052    388.70197
  394.0      0.002538    289.34915    400.68671
  412.0      0.002427    289.31824    416.61203
  437.0      0.002288    289.28772    436.41052
  459.0      0.002179    289.25763    458.86557
  465.0      0.002151    289.22797    481.20718
  486.0      0.002058    289.19870    498.97205
  501.0      0.001996    289.16989    507.00735
  522.0      0.001916    289.14151    502.18753
  427.0      0.002342    289.11356    485.72485
  430.0      0.002326    289.08600    462.16241
  443.0      0.002257    289.05890    436.46420
  408.0      0.002451    289.03223    412.32245
  374.0      0.002674    289.00595    392.01199
  404.0      0.002475    288.98013    376.66550
  345.0      0.002899    288.95471    366.88464
  342.0      0.002924    288.92978    362.61346
  375.0      0.002667    288.90521    363.63541
  397.0      0.002519    288.88110    369.60410
  404.0      0.002475    288.85739    380.06616
  401.0      0.002494    288.83414    394.30447
  439.0      0.002278    288.81128    411.42282
  395.0      0.002532    288.78885    430.01767
  470.0      0.002128    288.76685    448.60678
  508.0      0.001969    288.74524    465.73688
  463.0      0.002160    288.72406    479.71262
  503.0      0.001988    288.70331    488.84601
  461.0      0.002169    288.68298    492.62283
  499.0      0.002004    288.66299    492.53876
  490.0      0.002041    288.64349    491.30441
  492.0      0.002033    288.62436    491.60049
  526.0      0.001901    288.60562    494.26785
  481.0      0.002079    288.58728    499.40762
  498.0      0.002008    288.56934    505.39389
  508.0      0.001969    288.55182    509.62158
  555.0      0.001802    288.53464    509.67609
  536.0      0.001866    288.51788    505.00928
  536.0      0.001866    288.50146    497.76511
  542.0      0.001845    288.48544    491.54660
  516.0      0.001938    288.46979    490.07410
  504.0      0.001984    288.45450    496.14606
  550.0      0.001818    288.43958    511.22223
  570.0      0.001754    288.42502    535.04352
  586.0      0.001706    288.41083    565.22693
  591.0      0.001692    288.39694    596.58331
  637.0      0.001570    288.38342    622.64429
  623.0      0.001605    288.37024    638.11530
  647.0      0.001546    288.35739    640.54816
  652.0      0.001534    288.34485    628.63715
  635.0      0.001575    288.33261    602.21265
  576.0      0.001736    288.32074    565.17310
  551.0      0.001815    288.30911    524.70184
  511.0      0.001957    288.29785    487.18973
  480.0      0.002083    288.28680    456.18704
  416.0      0.002404    288.27612    432.58624
  434.0      0.002304    288.26566    415.58301
  420.0      0.002381    288.25549    403.42813
  385.0      0.002597    288.24557    394.62314
  391.0      0.002558    288.23593    388.21185
  381.0      0.002625    288.22653    384.15918
  382.0      0.002618    288.21735    382.53201
  363.0      0.002755    288.20844    383.49744
  399.0      0.002506    288.19974    386.42377
  400.0      0.002500    288.19125    390.27997
  398.0      0.002513    288.18295    393.03976
  361.0      0.002770    288.17487    392.47778
  395.0      0.002532    288.16696    387.56516
  392.0      0.002551    288.15924    378.73309
  358.0      0.002793    288.15170    368.10669
  384.0      0.002604    288.14432    357.86197
  367.0      0.002725    288.13708    349.25632
  317.0      0.003155    288.13000    343.08282
  327.0      0.003058    288.12305    339.74786
  349.0      0.002865    288.11621    339.45651
  328.0      0.003049    288.10947    342.05157
  337.0      0.002967    288.10284    347.41476
  373.0      0.002681    288.09631    355.23441
  383.0      0.002611    288.08987    365.02701
  367.0      0.002725    288.08350    376.06152
  422.0      0.002370    288.07718    387.34073
  450.0      0.002222    288.07092    397.23175
  410.0      0.002439    288.06470    404.64706
  426.0      0.002347    288.05847    409.29001
  432.0      0.002315    288.05228    412.09335
  418.0      0.002392    288.04608    414.54739
  417.0      0.002398    288.03989    417.96854
  403.0      0.002481    288.03369    422.98117
  470.0      0.002128    288.02744    429.98383
  420.0      0.002381    288.02115    439.41190
  492.0      0.002033    288.01480    452.05963
  484.0      0.002066    288.00839    468.73935
  494.0      0.002024    288.00189    489.48959
  516.0      0.001938    287.99530    512.78302
  561.0      0.001783    287.98865    534.95831
  544.0      0.001838    287.98181    550.30634
  574.0      0.001742    287.97491    553.00830
  562.0      0.001779    287.96783    540.80804
  519.0      0.001927    287.96060    516.63068
  485.0      0.002062    287.95319    486.01730
  432.0      0.002315    287.94565    453.97394
  434.0      0.002304    287.93787    423.89362
  406.0      0.002463    287.92990    397.72778
  382.0      0.002618    287.92172    376.21371
  354.0      0.002825    287.91330    359.26791
  331.0      0.003021    287.90466    346.35013
  355.0      0.002817    287.89572    336.70224
  306.0      0.003268    287.88657    329.55197
  309.0      0.003236    287.87708    324.21136
  323.0      0.003096    287.86734    320.25314
  316.0      0.003165    287.85727    317.31369
  299.0      0.003344    287.84686    315.14154
  317.0      0.003155    287.83615    313.59720
  291.0      0.003436    287.82507    312.58820
  308.0      0.003247    287.81366    312.07126
  302.0      0.003311    287.80185    312.05313
  323.0      0.003096    287.78967    312.60196
  309.0      0.003236    287.77710    313.91339
  344.0      0.002907    287.76410    316.32800
  304.0      0.003289    287.75070    320.35434
  344.0      0.002907    287.73685    326.76697
  311.0      0.003215    287.72253    336.50375
  333.0      0.003003    287.70776    350.52249
  378.0      0.002646    287.69257    369.35486
  396.0      0.002525    287.67682    393.44659
  428.0      0.002336    287.66064    421.65631
  420.0      0.002381    287.64389    451.68665
  464.0      0.002155    287.62665    479.51422
  522.0      0.001916    287.60889    499.56137
  473.0      0.002114    287.59055    506.37485
  464.0      0.002155    287.57169    498.26529
  467.0      0.002141    287.55222    478.74860
  456.0      0.002193    287.53223    454.06979
  395.0      0.002532    287.51160    430.01495
  429.0      0.002331    287.49042    410.72189
  357.0      0.002801    287.46860    398.69183
  367.0      0.002725    287.44614    394.99814
  375.0      0.002667    287.42313    399.43445
  396.0      0.002525    287.39938    410.84076
  418.0      0.002392    287.37506    427.08484
  414.0      0.002415    287.35004    445.28650
  476.0      0.002101    287.32437    461.90430
  456.0      0.002193    287.29800    473.69055
  496.0      0.002016    287.27100    479.04495
  474.0      0.002110    287.24326    478.10699
  452.0      0.002212    287.21484    471.61557
  462.0      0.002165    287.18570    459.97046
  474.0      0.002110    287.15585    444.17123
  428.0      0.002336    287.12531    426.41373
  396.0      0.002525    287.09399    409.04578
  425.0      0.002353    287.06198    393.50845
  352.0      0.002841    287.02921    380.71722
  372.0      0.002688    286.99573    370.48978
  391.0      0.002558    286.96146    362.56738
  332.0      0.003012    286.92645    356.84436
  315.0      0.003175    286.89069    353.35571
  369.0      0.002710    286.85416    352.18375
  342.0      0.002924    286.81689    353.33206
  326.0      0.003067    286.77884    356.23856
  360.0      0.002778    286.74002    360.34393
  344.0      0.002907    286.70044    364.73706
  361.0      0.002770    286.66010    368.39160
  361.0      0.002770    286.61899    370.37158
  381.0      0.002625    286.57709    370.22214
  398.0      0.002513    286.53445    368.41040
  388.0      0.002577    286.49100    366.23615
  359.0      0.002786    286.44687    365.25412
  330.0      0.003030    286.40189    366.82816
  378.0      0.002646    286.35623    371.99768
  413.0      0.002421    286.30975    381.52094
  434.0      0.002304    286.26257    395.61780
  393.0      0.002545    286.21463    414.25522
  439.0      0.002278    286.16595    436.83389
  507.0      0.001972    286.11658    462.02927
  512.0      0.001953    286.06644    488.00775
  501.0      0.001996    286.01563    512.68457
  529.0      0.001890    285.96408    534.35120
  510.0      0.001961    285.91187    552.20679
  554.0      0.001805    285.85895    566.66254
  529.0      0.001890    285.80539    578.56946
  572.0      0.001748    285.75119    587.55841
  614.0      0.001629    285.69629    591.28601
  593.0      0.001686    285.64084    586.83667
  543.0      0.001842    285.58469    573.39240
  546.0      0.001832    285.52802    553.29102
  539.0      0.001855    285.47073    530.44135
  541.0      0.001848    285.41293    508.55362
  480.0      0.002083    285.35455    490.54489
  485.0      0.002062    285.29565    478.57043
  485.0      0.002062    285.23630    473.44745
  514.0      0.001946    285.17642    475.56638
  491.0      0.002037    285.11615    483.21375
  543.0      0.001842    285.05542    493.69354
  567.0      0.001764    284.99432    503.37335
  493.0      0.002028    284.93286    508.81351
  569.0      0.001757    284.87103    508.49506
  544.0      0.001838    284.80890    503.52225
  498.0      0.002008    284.74649    496.42700
  501.0      0.001996    284.68387    489.35703
  492.0      0.002033    284.62097    482.93408
  496.0      0.002016    284.55798    476.25668
  478.0      0.002092    284.49478    468.19196
  469.0      0.002132    284.43155    458.86292
  463.0      0.002160    284.36823    449.30676
  455.0      0.002198    284.30487    440.00070
  409.0      0.002445    284.24158    430.27185
  404.0      0.002475    284.17828    419.04547
  421.0      0.002375    284.11517    406.04800
  383.0      0.002611    284.05219    392.19803
  403.0      0.002481    283.98944    378.93890
  371.0      0.002695    283.92691    367.46582
  364.0      0.002747    283.86475    358.45654
  375.0      0.002667    283.80295    352.11465
  361.0      0.002770    283.74155    348.25513
  331.0      0.003021    283.68063    346.36172
  362.0      0.002762    283.62024    345.65421
  376.0      0.002660    283.56049    345.23474
  334.0      0.002994    283.50137    344.35394
  358.0      0.002793    283.44302    342.65500
  378.0      0.002646    283.38544    340.18262
  316.0      0.003165    283.32870    336.93539
  347.0      0.002882    283.27292    333.77026
  320.0      0.003125    283.21811    330.71457
  284.0      0.00352     283.16446    327.96060
  334.0      0.002994    283.11188    325.58447
  318.0      0.003145    283.06061    323.65579
  299.0      0.003344    283.01059    322.35660
  333.0      0.003003    282.96204    321.94980
  337.0      0.002967    282.91495    322.65231
  344.0      0.002907    282.86945    324.55258
  322.0      0.003106    282.82559    327.57877
  320.0      0.003125    282.78348    331.48181
  353.0      0.002833    282.74323    335.83221
  305.0      0.003279    282.70493    340.08734
  362.0      0.002762    282.66867    343.76315
  358.0      0.002793    282.63458    346.59067
  363.0      0.002755    282.60275    348.48880
  373.0      0.002681    282.57324    349.40982
  355.0      0.002817    282.54623    349.30170
  328.0      0.003049    282.52179    348.24066
  338.0      0.002959    282.50003    346.50983
  330.0      0.003030    282.48114    344.44629
  357.0      0.002801    282.46515    342.24417
  315.0      0.003175    282.45221    339.96756
  318.0      0.003145    282.44244    337.69830
  292.0      0.003425    282.43604    335.55664
  340.0      0.002941    282.43301    333.56815
  326.0      0.003067    282.43362    331.62875
  336.0      0.002976    282.43793    329.66663
  308.0      0.003247    282.44608    327.76315
  279.0      0.00358     282.45825    326.02209
  313.0      0.003195    282.47452    324.38464
  304.0      0.003289    282.49515    322.64191
  334.0      0.002994    282.52020    320.66364
  311.0      0.003215    282.54987    318.60291
  305.0      0.003279    282.58426    316.82144
  323.0      0.003096    282.62366    315.67764
  324.0      0.003086    282.66806    315.41000
  312.0      0.003205    282.71780    316.13031
  309.0      0.003236    282.77295    317.84268
  344.0      0.002907    282.83374    320.47998
  321.0      0.003115    282.90027    323.99969
  308.0      0.003247    282.97281    328.56012
  313.0      0.003195    283.05154    334.61349
  326.0      0.003067    283.13660    342.76257
  361.0      0.002770    283.22824    353.48575
  361.0      0.002770    283.32660    366.92200
  387.0      0.002584    283.43195    382.74057
  420.0      0.002381    283.54443    400.03674
  434.0      0.002304    283.66425    417.24295
  446.0      0.002242    283.79175    432.20206
  473.0      0.002114    283.92697    442.70224
  518.0      0.001931    284.07031    447.53659
  459.0      0.002179    284.22180    447.24518
  487.0      0.002053    284.38187    443.66208
  464.0      0.002155    284.55060    438.84714
  439.0      0.002278    284.72833    434.45032
  460.0      0.002174    284.91525    431.55615
  424.0      0.002358    285.11160    430.60699
  445.0      0.002247    285.31775    431.40521
  467.0      0.002141    285.53375    433.19174
  428.0      0.002336    285.76007    434.94205
  415.0      0.002410    285.99683    435.40204
  398.0      0.002513    286.24442    433.23489
  490.0      0.002041    286.50296    427.29181
  403.0      0.002481    286.77292    417.58527
  398.0      0.002513    287.05438    404.61926
  392.0      0.002551    287.34775    389.62021
  376.0      0.002660    287.65344    374.08463
  346.0      0.002890    287.97153    359.38885
  355.0      0.002817    288.30252    346.51492
  300.0      0.003333    288.64645    336.00168
  331.0      0.003021    289.00400    328.02921
  327.0      0.003058    289.37518    322.52667
  316.0      0.003165    289.76038    319.26434
  313.0      0.003195    290.16019    317.92627
  297.0      0.003367    290.57458    318.15430
  301.0      0.003322    291.00424    319.56586
  339.0      0.002950    291.44913    321.73749
  334.0      0.002994    291.91003    324.17847
  336.0      0.002976    292.38687    326.34186
  317.0     .            .            .
_pd_meas_number_of_points              4250
_pd_proc_number_of_points              4250

loop_
      _refln_index_h
      _refln_index_k
      _refln_index_l
      _refln_observed_status
      _refln_F_squared_meas
      _refln_F_squared_calc
      _refln_phase_calc
      _refln_d_spacing
      _gsas_i100_meas
   0   0   1 o  42.180     45.193     180.00   9.90303   1.12
   0   1   1 o  3393.395   3384.770   180.00   7.20548 100.00
   1   0   0 o  532.609    540.804     0.00    5.37177   5.81
   1   0  -1 o  5974.412   5986.930    0.00    5.29198  62.02
   0   2   0 o  500.147    473.352     0.00    5.25182   5.16
   0   0   2 o  346.596    179.644     0.00    4.95152   1.90
   1   1   0 o  1853.798   1804.991   180.00   4.78261  31.07
   1   1  -1 o  13.300     12.290      0.00    4.72604   0.21
   0   2   1 o  530.050    550.059     0.00    4.63975   8.04
   0   1   2 o  3048.834   3099.738   180.00   4.47881  29.87
   1   0   1 o  39.322     60.691     180.00   4.30348   0.23
   1   0  -2 o  110.090    140.901     0.00    4.18289   0.53
   1   1   1 o  934.147    947.406    180.00   3.98221   9.60
   1   1  -2 o  943.136    930.038     0.00    3.88608   9.06
   1   2   0 o  98.552     101.369     0.00    3.75529   1.05
   1   2  -1 o  1075.653   1069.001    0.00    3.72772  11.03
   0   2   2 o  2129.365   2073.349   180.00   3.60274  15.59
   0   0   3 o  7481.158   7290.476   180.00   3.30101  18.30
   1   2   1 o  88.971     83.755      0.00    3.32868   0.63
   0   3   1 o  1478.948   1445.018   180.00   3.30098  11.67
   1   2  -2 o  70.677     71.433      0.00    3.27192   0.50
   1   0   2 o  3545.213   3566.741   180.00   3.26633   9.99
   1   0  -3 o   1.468      1.535      0.00    3.17830   0.00
   0   1   3 o  314.395    325.673     0.00    3.14915   1.45
   1   1   2 o  288.101    244.452     0.00    3.11900   1.54
   1   1  -3 o  103.277    55.017     180.00   3.04208   0.49
   1   3   0 o  2221.081   2224.739   180.00   2.93318  14.52
   1   3  -1 o  10901.872  10871.992   0.00    2.91999  67.94
   0   3   2 o  1238.732   1218.211   180.00   2.85874   6.24
   0   2   3 o  351.441    339.913     0.00    2.79479   1.37
   1   2   2 o  4155.197   4132.543   180.00   2.77365  17.92
   2   0  -1 o  1410.814   1431.503    0.00    2.76788   4.19
   1   2  -3 o  10.081     10.695     180.00   2.71914   0.05
   1   3   1 o  43.365     46.055     180.00   2.71591   0.24
   2   0   0 o  6135.056   6143.915   180.00   2.68588  15.71
   1   3  -2 o  6227.919   6252.298    0.00    2.68482  29.67
   2   1  -1 o  1407.945   1456.190    0.00    2.67651   7.47
   2   0  -2 o  407.753    347.640    180.00   2.64599   0.94
   0   4   0 o  1184.191   1219.108    0.00    2.62591   2.97
   2   1   0 o  3146.723   3180.741   180.00   2.60216  15.48
   1   0   3 o  381.542    372.034     0.00    2.54941   0.56
   2   1  -2 o  76.552     70.230     180.00   2.56583   0.37
   0   4   1 o  1587.561   1586.779   180.00   2.53820   7.51
   1   0  -4 o  7324.268   7217.998   180.00   2.49046  10.82
   1   1   3 o  720.843    650.056    180.00   2.47748   2.10
   0   0   4 o  430.618    387.229    180.00   2.47576   0.53
   2   0   1 o  930.735    885.661    180.00   2.44628   1.79
   1   1  -4 o  124.859    120.655     0.00    2.42328   0.34
   2   2  -1 o  1312.051   1247.594   180.00   2.44862   5.78
   0   1   4 o  181.333    160.634     0.00    2.40972   0.46
   0   3   3 o  305.734    284.407    180.00   2.40183   0.93
   2   2   0 o  37.585     37.032      0.00    2.39130   0.18
   1   3   2 o  103.967    101.425     0.00    2.38837   0.32
   2   0  -3 o  3962.909   3842.743   180.00   2.38686   6.94
   2   1   1 o  543.240    527.672     0.00    2.38251   1.99
   1   3  -3 o  85.733     84.313     180.00   2.35330   0.24
   2   2  -2 o  1529.619   1488.370    0.00    2.36302   6.07
   1   4   0 o  4265.254   4222.292   180.00   2.35913  17.34
   1   4  -1 o  90.346     88.058     180.00   2.35225   0.38
   2   1  -3 o  1660.939   1695.947    0.00    2.32753   5.86
   0   4   2 o  4765.936   4808.114    0.00    2.31987  16.62
   1   2   3 o  294.519    283.119     0.00    2.29347   0.78
   1   2  -4 o  523.215    531.243    180.00   2.25027   1.31
   1   4   1 o   6.792      6.388      0.00    2.24157   0.03
   0   2   4 o  3535.990   3498.614   180.00   2.23940   8.17
   2   2   1 o  1019.258   1054.636   180.00   2.21751   3.38
   1   4  -2 o  860.098    850.083     0.00    2.22399   2.74
   2   2  -3 o  1404.591   1467.200   180.00   2.17297   4.24
   2   3  -1 o  268.423    294.903    180.00   2.17132   1.01
   2   0   2 o   1.529      0.334     180.00   2.15174   0.01
   2   3   0 o   1.822      0.335     180.00   2.13106   0.01
   2   1   2 o  53.598     51.213      0.00    2.10796   0.13
   2   3  -2 o  2775.972   2666.945    0.00    2.11097   8.77
   2   0  -4 o  115.572    76.890      0.00    2.09144   0.12
   1   0   4 o  382.964    354.047     0.00    2.06557   0.38
   1   3   3 o  40.750     39.699     180.00   2.06094   0.08
   0   4   3 o  2360.805   2299.940   180.00   2.05501   5.59
   0   5   1 o  30.842     30.022      0.00    2.05500   0.09
   2   1  -4 o  1159.549   1173.026   180.00   2.05118   2.77
   1   4   2 o  101.970    111.505    180.00   2.04656   0.23
   1   0  -5 o  249.015    245.555    180.00   2.02504   0.21
   1   3  -4 o   6.028      5.773     180.00   2.02942   0.02
   1   1   4 o  146.279    140.485     0.00    2.02675   0.31
   1   4  -3 o  5075.254   5073.840    0.00    2.02437  12.73
   0   3   4 o  202.714    211.885     0.00    2.02144   0.46
   2   3   1 o  140.619    143.359    180.00   2.00530   0.40
   1   1  -5 o  466.131    479.954    180.00   1.98843   0.87
   2   2   2 o  4825.079   4870.469    0.00    1.99110  11.09
   0   0   5 o  1558.258   1578.392   180.00   1.98061   1.25
   2   3  -3 o  21.453     22.551     180.00   1.97218   0.05
   1   5   0 o  141.376    147.437    180.00   1.95645   0.36
   1   5  -1 o   3.621      3.783     180.00   1.95252   0.01
   0   1   5 o  1362.839   1442.480    0.00    1.94631   2.21
   2   2  -4 o  1951.091   1969.989    0.00    1.94304   4.15
   0   5   2 o  659.233    667.546    180.00   1.93388   1.58
   1   2   4 o  61.865     56.345     180.00   1.92224   0.11
   2   4  -1 o  2286.242   2279.897   180.00   1.90501   5.86
   1   2  -5 o  124.174    95.076      0.00    1.88945   0.19
   1   5   1 o  35.107     27.979      0.00    1.88782   0.08
   2   4   0 o  186.230    190.368    180.00   1.87764   0.47
   1   5  -2 o   2.930      3.019      0.00    1.87728   0.01
   2   0   3 o  1049.431   1003.737    0.00    1.87233   0.97
   2   4  -2 o  655.582    624.846    180.00   1.86386   1.62
   0   2   5 o   0.713      0.096      0.00    1.85320   0.00
   2   1   3 o  861.302    869.827     0.00    1.84328   1.56
   3   0  -1 o  74.543     72.695      0.00    1.84221   0.09
   2   3   2 o  2959.829   2926.568    0.00    1.83321   5.96
   1   4   3 o  57.175     48.153      0.00    1.82915   0.11
   2   0  -5 o  136.749    128.119    180.00   1.81939   0.12
   3   0  -2 o  72.222     69.396     180.00   1.83242   0.07
   1   4  -4 o   9.669      9.017      0.00    1.80701   0.02
   3   1  -1 o  528.653    489.623    180.00   1.81452   1.23
   2   1  -5 o  114.595    121.260     0.00    1.79269   0.19
   0   4   4 o  1869.175   1855.779    0.00    1.80137   3.18
   3   1  -2 o  57.283     54.981     180.00   1.80515   0.13
   2   3  -4 o  909.767    980.510     0.00    1.79549   1.75
   3   0   0 o  2627.993   2646.676   180.00   1.79059   2.84
   2   4   1 o  675.112    661.941     0.00    1.78992   1.49
   1   3   4 o  303.158    255.488     0.00    1.77904   0.47
   2   2   3 o  336.933    332.878    180.00   1.76361   0.58
   0   5   3 o  152.401    155.852     0.00    1.77228   0.29
   1   5   2 o  74.508     81.204      0.00    1.76686   0.16
   2   4  -3 o  465.989    502.046     0.00    1.76625   0.94
   3   1   0 o  34.179     35.489      0.00    1.76512   0.06
   3   0  -3 o   5.012      5.020     180.00   1.76399   0.00
   1   3  -5 o  1671.580   1763.021   180.00   1.75295   2.51
   1   5  -3 o  165.587    174.670    180.00   1.75251   0.32
   0   6   0 o  6241.712   6398.318   180.00   1.75061   6.75
   3   1  -3 o  212.593    226.984     0.00    1.73963   0.44
   1   0   5 o  1088.845   1068.575    0.00    1.72698   0.70
   3   2  -1 o  807.736    849.918     0.00    1.73837   1.73
   2   2  -5 o  313.984    331.547    180.00   1.71915   0.49
   0   3   5 o  23.661     22.642     180.00   1.72389   0.03
   0   6   1 o  43.972     41.935      0.00    1.72388   0.09
   3   2  -2 o  714.451    742.104    180.00   1.73013   1.49
   1   1   5 o  55.281     49.607     180.00   1.70410   0.08
   1   0  -6 o  592.031    541.047    180.00   1.69790   0.35
   3   2   0 o  258.153    243.958    180.00   1.69479   0.53
   3   0   1 o  46.224     36.527     180.00   1.69146   0.05
   1   1  -6 o  1259.150   1241.708   180.00   1.67615   1.49
   2   5  -1 o  1281.057   1243.303    0.00    1.67335   2.50
   3   2  -3 o   0.098      0.046     180.00   1.67219   0.00
   2   4   2 o  125.994    135.708    180.00   1.66434   0.20
   3   1   1 o  1664.446   1631.126    0.00    1.66995   2.93
   1   6   0 o  1614.482   1746.147   180.00   1.66445   3.11
   1   6  -1 o  52.971     54.474     180.00   1.66203   0.12
   2   3   3 o  81.500     78.525     180.00   1.65108   0.11
   0   0   6 o  7146.685   6852.820    0.00    1.65051   3.96
   0   6   2 o  24.917     23.908      0.00    1.65049   0.04
   2   5   0 o  377.470    395.987    180.00   1.65471   0.72
   3   0  -4 o  112.125    116.726    180.00   1.65450   0.09
   1   2   5 o  784.365    871.491     0.00    1.64056   0.95
   2   5  -2 o  981.392    960.917    180.00   1.64526   1.82
   2   4  -4 o  1015.523   1008.324    0.00    1.63596   1.62
   2   0   4 o  1741.870   1746.371    0.00    1.63317   1.10
   0   1   6 o  85.744     87.202     180.00   1.63050   0.10
   3   1  -4 o   0.213      0.190      0.00    1.63435   0.00
   3   3  -1 o  3690.614   3738.721   180.00   1.63031   6.83
   1   6   1 o   0.071      0.109      0.00    1.62157   0.00
   1   5   3 o  572.893    627.573    180.00   1.62124   0.87
   3   3  -2 o   4.116      4.644     180.00   1.62351   0.01
   1   4   4 o   3.755      4.105      0.00    1.62349   0.00
   1   2  -6 o   0.315      0.356     180.00   1.61557   0.00
   1   6  -2 o  13.454     13.700      0.00    1.61488   0.02
   2   3  -5 o  4039.818   4059.388   180.00   1.61442   5.65
   2   1   4 o  101.881    100.541    180.00   1.61378   0.13
   3   2   1 o  51.324     51.510      0.00    1.61002   0.09
   1   5  -4 o  149.911    148.877     0.00    1.60576   0.22
   1   4  -5 o  94.876     87.626      0.00    1.60359   0.13
   0   5   4 o   0.073      0.023     180.00   1.60180   0.00
   2   5   1 o  87.899     71.819      0.00    1.59373   0.15
   2   0  -6 o  164.874    161.671     0.00    1.58915   0.10
   3   3   0 o  23.190     19.131     180.00   1.59420   0.04
   2   5  -3 o  422.445    408.460     0.00    1.57695   0.69
   0   2   6 o  17.997     17.028      0.00    1.57458   0.02
   0   4   5 o  1342.857   1323.804   180.00   1.58125   1.66
   3   2  -4 o  555.803    542.725    180.00   1.57804   0.87
   2   1  -6 o  1493.827   1463.037   180.00   1.57127   1.79
   3   3  -3 o  444.879    418.698     0.00    1.57535   0.75
   3   0   2 o  775.731    682.723     0.00    1.56643   0.54
   2   2   4 o  2684.923   2659.057    0.00    1.55950   3.21
   3   1   2 o  114.287    90.674      0.00    1.54930   0.16
   1   3   5 o   8.845      6.917     180.00   1.54881   0.01
   0   6   3 o  123.508    88.694      0.00    1.54658   0.20
   1   6   2 o  192.819    175.218    180.00   1.54297   0.27
   1   6  -3 o  1465.523   1497.742    0.00    1.53339   2.14
   1   3  -6 o  948.785    1003.372   180.00   1.52774   1.00
   3   0  -5 o  65.335     71.984     180.00   1.52560   0.05
   2   4   3 o  169.340    183.904     0.00    1.52449   0.22
   3   3   1 o  97.558     103.950     0.00    1.52304   0.14
   2   2  -6 o  248.237    229.953     0.00    1.52104   0.28
   3   1  -5 o   0.626      0.510      0.00    1.50976   0.00
   2   5   2 o  30.782     30.396     180.00   1.50315   0.05
   3   4  -1 o  14.859     12.956     180.00   1.50810   0.03
   3   2   2 o   1.911      1.727     180.00   1.50109   0.00
   3   4  -2 o  1563.610   1543.519   180.00   1.50271   2.38
   3   3  -4 o  197.894    201.595    180.00   1.49589   0.25
   2   4  -5 o  740.192    740.443     0.00    1.49550   0.90
   0   3   6 o  74.121     74.153      0.00    1.49294   0.07
   0   7   1 o  2360.888   2418.719    0.00    1.48359   3.49
   2   5  -4 o  502.099    509.465    180.00   1.48215   0.67
   2   3   4 o  86.350     86.383      0.00    1.48007   0.10
   1   0   6 o  578.523    576.493     0.00    1.47989   0.26
   2   6  -1 o  3702.289   3639.754   180.00   1.47952   5.55
   3   4   0 o  1123.241   1099.181    0.00    1.47938   1.66
   1   5   4 o  23.112     24.515      0.00    1.47285   0.03
   2   6   0 o  1232.091   1280.134    0.00    1.46659   1.79
   1   1   6 o  444.517    450.791    180.00   1.46542   0.39
   3   2  -5 o  72.864     73.513      0.00    1.46504   0.09
   1   0  -7 o  1338.823   1299.511    0.00    1.45820   0.60
   3   4  -3 o  52.033     51.962     180.00   1.46428   0.08
   2   6  -2 o  433.383    445.636     0.00    1.45999   0.60
   1   5  -5 o   2.564      2.462     180.00   1.45794   0.00
   1   1  -7 o  137.616    137.424     0.00    1.44435   0.12
   2   3  -6 o  542.810    550.137    180.00   1.44707   0.55
   1   7   0 o  688.356    697.534     0.00    1.44520   0.96
   1   7  -1 o  105.314    104.140    180.00   1.44361   0.15
   1   6   3 o  30.135     29.598      0.00    1.44313   0.04
   1   4   5 o  43.311     42.317     180.00   1.44290   0.05
   0   5   5 o  30.797     32.088      0.00    1.44110   0.03
   3   0   3 o  641.169    627.329     0.00    1.43449   0.36
   0   7   2 o  798.122    807.252     0.00    1.43603   1.08
   2   0   5 o  1752.134   1773.981    0.00    1.43595   0.82
   1   6  -4 o  624.177    609.808     0.00    1.43218   0.75
   3   3   2 o  1003.493   981.647     0.00    1.42985   1.25
   0   6   4 o   0.454      0.446      0.00    1.42937   0.00
   3   1   3 o  480.386    457.161     0.00    1.42130   0.53
   1   4  -6 o  3495.179   3590.517   180.00   1.42581   3.36
   1   2   6 o  174.082    175.524    180.00   1.42442   0.15
   2   6   1 o  27.013     26.789     180.00   1.42363   0.03
   2   1   5 o  282.466    274.372    180.00   1.42271   0.26
   3   4   1 o  1771.800   1696.305    0.00    1.42199   2.23
   1   7   1 o  870.612    914.487     0.00    1.41686   1.19
   0   0   7 o  1242.773   1269.889   180.00   1.41472   0.49
   1   7  -2 o  805.412    811.734    180.00   1.41239   1.10
   2   6  -3 o  427.664    418.998     0.00    1.41163   0.52
   1   2  -7 o  120.530    111.473     0.00    1.40505   0.09
   2   0  -7 o  1473.133   1406.027    0.00    1.39994   0.64
   0   1   7 o   0.916      0.884      0.00    1.40206   0.00
   3   4  -4 o  29.263     28.181     180.00   1.39981   0.03
   3   0  -6 o  13.424     13.487      0.00    1.39430   0.01
   3   3  -5 o   0.474      0.456      0.00    1.39859   0.00
   2   5   3 o  105.935    100.474     0.00    1.39774   0.12
   0   4   6 o  227.558    213.845     0.00    1.39739   0.19
   2   1  -7 o  837.697    861.645     0.00    1.38767   0.72
   3   2   3 o  58.843     60.677      0.00    1.38380   0.07
   3   1  -6 o  32.472     31.210     180.00   1.38217   0.03
   2   4   4 o  582.846    609.854    180.00   1.38682   0.61
   2   2   5 o  663.290    701.458    180.00   1.38511   0.59
   3   5  -1 o   0.833      0.876     180.00   1.38507   0.00
   3   5  -2 o  39.974     38.244     180.00   1.38090   0.05
   4   0  -2 o  1674.796   1743.918    0.00    1.38394   1.07
   4   0  -1 o  349.048    335.995    180.00   1.37607   0.23
   2   5  -5 o  175.257    164.592     0.00    1.37529   0.19
   0   7   3 o   5.411      5.749     180.00   1.36601   0.01
   1   7   2 o  48.545     48.553     180.00   1.36352   0.06
   4   1  -2 o  157.777    141.344     0.00    1.37208   0.20
   0   2   7 o  36.572     38.434      0.00    1.36602   0.03
   2   4  -6 o   5.685      5.712     180.00   1.35957   0.01
   4   1  -1 o  2027.193   2069.941   180.00   1.36441   2.55
   2   6   2 o  901.844    886.681     0.00    1.35795   1.04
   1   3   6 o  2211.063   2193.650   180.00   1.36313   1.80
   3   5   0 o  196.967    193.756     0.00    1.36273   0.23
   1   7  -3 o  118.922    111.724    180.00   1.35690   0.14
   4   0  -3 o  1154.246   1201.205    0.00    1.36523   0.73
   2   2  -7 o  86.338     75.414      0.00    1.35271   0.07
   4   1  -3 o  328.064    276.038    180.00   1.35384   0.40
   3   2  -6 o  16.114     16.094     180.00   1.34761   0.02
   1   3  -7 o  884.558    861.159     0.00    1.34612   0.69
   3   5  -3 o  36.786     35.655      0.00    1.35089   0.04
   3   4   2 o   3.162      3.153     180.00   1.34526   0.00
   2   6  -4 o  1230.153   1310.335    0.00    1.34241   1.35
   4   0   0 o  167.124    179.369    180.00   1.34294   0.10
   1   6   4 o  217.099    204.283    180.00   1.33549   0.22
   1   5   5 o  42.037     42.022     180.00   1.33405   0.04
   4   2  -2 o  787.748    722.856     0.00    1.33825   0.94
   2   3   5 o  475.545    502.817    180.00   1.32855   0.41
   3   3   3 o  409.415    424.183     0.00    1.32740   0.38
   4   1   0 o  561.126    550.899     0.00    1.33210   0.66
   4   2  -1 o  651.274    615.324    180.00   1.33114   0.76
   1   6  -5 o  98.111     100.788     0.00    1.32435   0.09
   3   4  -5 o  385.654    405.373     0.00    1.31913   0.39
   2   7  -1 o  37.693     39.659     180.00   1.31915   0.04
   4   0  -4 o  62.330     66.999     180.00   1.32300   0.03
   3   5   1 o  169.649    194.085     0.00    1.31747   0.19
   4   2  -3 o   6.197      6.613      0.00    1.32132   0.01
   1   5  -6 o  309.836    322.155    180.00   1.32051   0.25
   0   8   0 o  2459.886   2426.456    0.00    1.31296   1.42
   2   7   0 o  1708.380   1550.374    0.00    1.30996   1.97
   4   1  -4 o  463.554    453.893     0.00    1.31262   0.53
   3   0   4 o  60.491     57.188      0.00    1.30770   0.03
   0   3   7 o  1337.117   1286.832   180.00   1.31169   0.98
   0   6   5 o   3.040      2.943      0.00    1.31168   0.00
   2   7  -2 o  57.517     55.762     180.00   1.30525   0.06
   0   8   1 o  45.821     46.555     180.00   1.30157   0.06
   2   3  -7 o  965.523    978.609    180.00   1.29988   0.75
   3   5  -4 o  19.962     20.220     180.00   1.29978   0.02
   3   1   4 o  370.995    357.713    180.00   1.29768   0.32
   4   2   0 o  20.422     20.870     180.00   1.30108   0.02
   3   3  -6 o  335.346    327.554    180.00   1.29536   0.31
   0   5   6 o   5.079      4.813     180.00   1.29784   0.01
   1   7   3 o  19.778     19.858     180.00   1.29316   0.02
   1   0   7 o  1150.734   1167.140   180.00   1.29282   0.39
   4   0   1 o  402.094    431.889    180.00   1.28965   0.21
   2   5   4 o  206.999    221.263    180.00   1.28936   0.18
   1   7  -4 o   7.544      6.609      0.00    1.28526   0.01
   1   4   6 o  88.478     94.372      0.00    1.28925   0.06
   0   7   4 o  68.572     65.149     180.00   1.28323   0.07
   1   1   7 o  77.561     74.258     180.00   1.28314   0.06
   4   3  -2 o  2874.084   2815.855   180.00   1.28704   3.19
   4   1   1 o  47.440     47.895     180.00   1.28004   0.05
   2   7   1 o  373.826    369.601    180.00   1.27907   0.38
   2   6   3 o  338.522    332.533    180.00   1.27874   0.33
   4   2  -4 o  160.123    155.902     0.00    1.28292   0.17
   4   3  -1 o  591.319    602.096    180.00   1.28071   0.63
   1   0  -8 o  186.714    192.112    180.00   1.27609   0.06
   1   8   0 o  44.456     45.238     180.00   1.27541   0.05
   3   0  -7 o  2720.805   2631.428    0.00    1.27050   1.05
   1   4  -7 o  223.374    224.384    180.00   1.27483   0.16
   2   0   6 o  2739.312   2742.487   180.00   1.27471   0.95
   1   8  -1 o  990.365    981.621     0.00    1.27432   1.06
   2   7  -3 o  542.359    521.763    180.00   1.27035   0.59
   0   8   2 o  397.360    377.324     0.00    1.26910   0.41
   3   6  -1 o  207.174    196.096     0.00    1.26902   0.22
   3   2   4 o   1.372      1.310      0.00    1.26895   0.00
   4   3  -3 o  251.101    244.508     0.00    1.27195   0.28
   2   5  -6 o  65.431     64.078     180.00   1.26737   0.06
   1   1  -8 o   1.873      1.876      0.00    1.26678   0.00
   3   1  -7 o  397.488    370.853    180.00   1.26131   0.31
   3   6  -2 o  659.322    681.136    180.00   1.26580   0.73
   2   1   6 o  1578.266   1632.224   180.00   1.26542   1.07
   4   0  -5 o  17.770     17.936     180.00   1.26338   0.01
   2   6  -5 o  52.861     49.377      0.00    1.26148   0.05
   2   4   5 o  83.140     77.120     180.00   1.25988   0.06
   3   4   3 o  150.964    144.415    180.00   1.25890   0.14
   1   8   1 o  273.366    291.696    180.00   1.25581   0.27
   3   5   2 o  23.190     24.938     180.00   1.25576   0.02
   1   2   7 o  37.518     39.259     180.00   1.25534   0.02
   4   1  -5 o  97.081     100.554    180.00   1.25434   0.09
   4   3   0 o  72.853     76.994     180.00   1.25387   0.08
   1   8  -2 o   5.122      5.543     180.00   1.25269   0.01
   4   2   1 o  317.923    338.651    180.00   1.25244   0.30
   3   6   0 o  1025.115   1062.726    0.00    1.25176   1.02
   2   0  -8 o  24.036     17.631      0.00    1.24523   0.01
   0   4   7 o  15.592     11.524     180.00   1.24547   0.01
   3   6  -3 o   3.615      3.703     180.00   1.24257   0.00
   2   1  -8 o   6.056      6.108      0.00    1.23657   0.00
   1   2  -8 o  19.776     19.192      0.00    1.24001   0.01
   3   2  -7 o  623.410    619.623     0.00    1.23488   0.48
   2   2   6 o  50.523     49.595      0.00    1.23874   0.04
   0   0   8 o  23.379     23.754      0.00    1.23788   0.01
   4   3  -4 o  56.361     57.657     180.00   1.23759   0.05
   2   4  -7 o  2902.674   2888.615   180.00   1.23535   2.08
   3   5  -5 o   2.448      2.434      0.00    1.23442   0.00
   3   4  -6 o  163.629    168.710     0.00    1.23146   0.14
   2   7   2 o  94.207     97.908     180.00   1.23080   0.09
   1   6   5 o  97.538     100.494     0.00    1.22943   0.07
   0   1   8 o  33.775     34.925     180.00   1.22937   0.02
   4   2  -5 o  760.073    756.608    180.00   1.22833   0.69
   3   3   4 o   1.584      1.563      0.00    1.22504   0.00
   0   8   3 o  2197.422   2211.996   180.00   1.22000   1.98
   4   0   2 o   8.303      8.714      0.00    1.22314   0.01
   1   8   2 o  193.385    189.569    180.00   1.21822   0.18
   4   4  -2 o  15.937     15.552     180.00   1.22431   0.02
   2   7  -4 o  551.252    540.838     0.00    1.21919   0.49
   4   4  -1 o  1249.288   1219.212    0.00    1.21886   1.20
   1   6  -6 o  388.042    378.792    180.00   1.21881   0.29
   1   8  -3 o  343.627    346.886     0.00    1.21349   0.31
   3   6   1 o  1372.786   1353.354    0.00    1.21642   1.29
   2   2  -8 o  108.140    108.375     0.00    1.21164   0.07
   4   1   2 o  666.259    666.025     0.00    1.21493   0.58
   1   7   4 o  156.312    157.286    180.00   1.21400   0.14
   1   3   7 o   0.058      0.061     180.00   1.21278   0.00
   4   4  -3 o  549.280    542.092    180.00   1.21130   0.53
   4   3   1 o  3215.731   3000.046    0.00    1.21016   2.90
   1   5   6 o   0.252      0.209     180.00   1.20983   0.00
   1   7  -5 o  601.975    633.348     0.00    1.20562   0.49
   0   2   8 o  23.543     24.998     180.00   1.20486   0.02
   3   6  -4 o  273.556    265.145    180.00   1.20245   0.24
   0   6   6 o  736.654    683.970    180.00   1.20091   0.52
   1   3  -8 o  504.454    482.278     0.00    1.19894   0.30
   3   3  -7 o  546.214    516.781    180.00   1.19430   0.39
   1   5  -7 o   1.807      1.817      0.00    1.19789   0.00
   2   3   6 o  676.892    683.618    180.00   1.19779   0.44
   0   7   5 o  1139.881   1158.096   180.00   1.19604   0.87
   3   0   5 o  25.935     28.441      0.00    1.19185   0.01
   4   4   0 o  2037.365   2024.048    0.00    1.19565   1.86
   4   2   2 o  21.931     24.808     180.00   1.19126   0.02
   2   6   4 o   3.520      3.317     180.00   1.19418   0.00
   4   0  -6 o  303.327    289.146    180.00   1.19343   0.13
   2   8  -1 o  10.179     10.620     180.00   1.18626   0.01
   3   5   3 o  110.772    115.427     0.00    1.18465   0.09
   4   3  -5 o  1994.646   1844.822    0.00    1.18838   1.69
   3   1   5 o  72.709     74.797     180.00   1.18425   0.05
   4   1  -6 o  143.838    154.305     0.00    1.18580   0.12
   2   5   5 o  23.221     24.852      0.00    1.18546   0.02
   2   8   0 o  48.763     74.150     180.00   1.17956   0.05
   4   4  -4 o  183.949    176.292    180.00   1.18151   0.16
   2   8  -2 o  24.433     28.715     180.00   1.17612   0.02
   2   3  -8 o  1535.940   1543.484    0.00    1.17324   0.95
   2   6  -6 o  44.960     55.343      0.00    1.17665   0.03
   2   7   3 o  620.539    588.914    180.00   1.17090   0.50
   3   4   4 o  2093.996   1986.390   180.00   1.17058   1.46
   0   5   7 o  283.545    285.028     0.00    1.17343   0.17
   3   6   2 o  352.261    344.471    180.00   1.16734   0.29
   1   8   3 o   9.516      9.306     180.00   1.16725   0.01
   2   5  -7 o  582.074    595.318     0.00    1.16496   0.38
   4   2  -6 o  47.721     46.766      0.00    1.16376   0.04
   0   3   8 o  107.210    104.596     0.00    1.16708   0.06
   3   2   5 o  129.578    128.486     0.00    1.16230   0.08
   3   5  -6 o  104.503    102.381     0.00    1.16170   0.08
   1   8  -4 o  227.110    221.119    180.00   1.16144   0.19
   3   7  -2 o   2.483      2.390      0.00    1.16094   0.00
   0   8   4 o  297.548    293.530     0.00    1.15994   0.23
   3   7  -1 o  402.029    393.847     0.00    1.16342   0.36
   0   9   1 o  276.057    273.818     0.00    1.15905   0.24
   3   0  -8 o  629.887    626.005     0.00    1.15854   0.20
   2   7  -5 o  17.618     18.077     180.00   1.15761   0.01
   4   4   1 o   4.219      4.343     180.00   1.15758   0.00
   2   8   1 o  124.704    130.573    180.00   1.15686   0.10
   1   4   7 o  892.735    884.638     0.00    1.15987   0.51
   4   3   2 o  57.096     51.972     180.00   1.15470   0.04
   4   5  -2 o  699.831    679.461     0.00    1.15569   0.61
   3   1  -8 o  552.267    552.442     0.00    1.15156   0.34
   2   8  -3 o  21.261     21.595      0.00    1.15040   0.02
   3   6  -5 o  567.148    580.373     0.00    1.15014   0.46
   4   0   3 o  67.220     68.981      0.00    1.15013   0.03
   3   7   0 o  46.186     47.682      0.00    1.15009   0.05
   1   4  -8 o   0.942      1.068     180.00   1.14774   0.00
   4   5  -1 o  319.609    320.715    180.00   1.15110   0.28
   1   0   8 o  604.519    628.257    180.00   1.14678   0.16
   3   4  -7 o   3.930      3.013     180.00   1.14367   0.00
   4   1   3 o  76.461     67.718     180.00   1.14329   0.06
   2   4   6 o  14.165     14.706     180.00   1.14673   0.01
   3   7  -3 o  221.418    205.009    180.00   1.14295   0.19
   2   0   7 o  997.362    994.933    180.00   1.14237   0.26
   4   5  -3 o  390.118    344.159    180.00   1.14473   0.33
   1   9   0 o  130.969    139.908     0.00    1.14047   0.12
   1   1   8 o  76.563     81.255      0.00    1.14000   0.04
   1   9  -1 o  761.430    814.319    180.00   1.13969   0.64
   0   9   2 o  83.898     102.795     0.00    1.13594   0.07
   2   1   7 o   1.105      1.291     180.00   1.13567   0.00
   3   2  -8 o  60.347     62.843     180.00   1.13134   0.04
   4   4  -5 o   7.463      8.309     180.00   1.13847   0.00
   1   0  -9 o  22.297     22.331      0.00    1.13351   0.01
   1   7   5 o  11.772     12.115      0.00    1.13269   0.01
   4   5   0 o  221.603    231.636     0.00    1.13149   0.19
   4   3  -6 o  65.671     67.523     180.00   1.12961   0.05
   3   3   5 o  1819.949   1903.961   180.00   1.12827   1.13
   1   1  -9 o   2.813      2.860      0.00    1.12697   0.00
   1   6   6 o  206.032    211.157    180.00   1.13017   0.13
   1   9   1 o   5.482      5.379      0.00    1.12639   0.00
   2   4  -8 o  364.725    347.108    180.00   1.12513   0.20
   1   7  -6 o  652.284    631.966     0.00    1.12437   0.42
   1   9  -2 o  541.713    524.367    180.00   1.12414   0.43
   4   2   3 o   5.195      4.959      0.00    1.12350   0.00
   3   7   1 o  1338.794   1244.335   180.00   1.12249   1.04
   2   0  -9 o  1218.099   1180.684   180.00   1.11806   0.31
   2   8   2 o  192.102    178.273    180.00   1.12078   0.15
   1   6  -7 o  332.276    312.272    180.00   1.12042   0.20
   1   2   8 o  1451.320   1369.081   180.00   1.12038   0.72
   4   5  -4 o  32.767     30.763      0.00    1.11949   0.03
   4   0  -7 o   8.828      8.391     180.00   1.11937   0.00
   0   4   8 o  1974.429   1867.213    0.00    1.11970   1.03
   2   2   7 o  769.296    760.308    180.00   1.11627   0.41
   2   1  -9 o  680.383    640.650     0.00    1.11178   0.35
   4   1  -7 o  724.023    657.358    180.00   1.11307   0.48
   2   8  -4 o   6.304      5.822     180.00   1.11200   0.01
   3   7  -4 o  71.270     67.099     180.00   1.11149   0.06
   0   7   6 o  112.952    109.551     0.00    1.11027   0.07
   2   6   5 o  1812.665   1764.780   180.00   1.11023   1.13
   3   5   4 o  186.013    181.569    180.00   1.11017   0.12
   3   6   3 o  145.500    145.700    180.00   1.10956   0.10
   4   4   2 o  50.799     53.646     180.00   1.10876   0.04
   1   8   4 o  11.095     12.586      0.00    1.10805   0.01
   1   2  -9 o   7.896      8.789      0.00    1.10800   0.00
   2   7   4 o   1.778      1.872      0.00    1.10495   0.00
   5   0  -2 o   2.287      2.720      0.00    1.10721   0.00
   0   9   3 o  83.821     86.024      0.00    1.10033   0.06
   3   3  -8 o  159.963    163.553     0.00    1.09989   0.09
   1   9   2 o   2.170      2.278     180.00   1.09902   0.00
   1   8  -5 o  74.995     81.750     180.00   1.10166   0.05
   5   0  -3 o  2514.682   2729.899    0.00    1.10365   1.00
   0   0   9 o  136.666    139.821    180.00   1.10034   0.03
   0   6   7 o  567.991    577.672     0.00    1.10033   0.32
   4   5   1 o  175.044    185.137    180.00   1.09907   0.13
   1   9  -3 o   4.806      4.571     180.00   1.09555   0.00
   5   1  -2 o  701.290    742.960    180.00   1.10111   0.56
   1   5   7 o   6.016      6.302      0.00    1.10103   0.00
   2   2  -9 o  134.982    135.418    180.00   1.09355   0.07
   4   3   3 o  470.501    456.772     0.00    1.09268   0.31
   4   2  -7 o  698.513    684.913    180.00   1.09478   0.45
   5   1  -3 o  59.793     64.534     180.00   1.09761   0.05
   0   1   9 o  871.369    872.605     0.00    1.09435   0.40
   0   8   5 o  155.962    156.064    180.00   1.09434   0.10
   5   0  -1 o  649.621    663.146    180.00   1.09708   0.25
   2   6  -7 o  1847.062   1849.260   180.00   1.09334   1.10
   3   0   6 o  2001.895   1903.681   180.00   1.08878   0.53
   5   1  -1 o  131.159    119.143    180.00   1.09114   0.10
   2   7  -6 o  1394.831   1265.558    0.00    1.09102   0.91
   3   6  -6 o  15.858     14.449     180.00   1.09064   0.01
   1   5  -8 o  139.191    127.313    180.00   1.09064   0.07
   1   3   8 o  650.667    611.219     0.00    1.08981   0.30
   2   5   6 o  294.630    277.177    180.00   1.08977   0.16
   3   5  -7 o  35.223     31.972     180.00   1.08714   0.02
   3   7   2 o  218.326    215.106    180.00   1.08358   0.16
   4   4  -6 o  129.033    120.942     0.00    1.08649   0.09
   3   1   6 o  67.942     68.460     180.00   1.08297   0.04
   2   3   7 o  68.290     67.647      0.00    1.08602   0.03
   4   6  -2 o   3.303      3.405     180.00   1.08566   0.00
   3   4   5 o  127.511    132.886    180.00   1.08529   0.07
   5   0  -4 o  255.873    232.523     0.00    1.08680   0.10
   4   5  -5 o  179.726    186.956    180.00   1.08267   0.13
   4   6  -1 o  140.586    166.345     0.00    1.08185   0.11
   5   2  -2 o  27.010     26.336      0.00    1.08339   0.02
   4   0   4 o  522.916    477.188     0.00    1.07587   0.15
   2   9  -1 o  115.048    106.789     0.00    1.07539   0.09
   1   3  -9 o  168.838    179.149    180.00   1.07841   0.08
   2   8   3 o  376.000    358.973     0.00    1.07499   0.25
   5   1  -4 o  90.258     116.436     0.00    1.08103   0.07
   5   2  -3 o  101.916    125.032     0.00    1.08006   0.08
   0   2   9 o  16.887     15.874      0.00    1.07695   0.01
   4   6  -3 o  1072.901   975.682    180.00   1.07656   0.81
   5   0   0 o  1137.452   1131.385   180.00   1.07435   0.42
   5   2  -1 o  258.633    265.542    180.00   1.07390   0.20
_reflns_number_total                   525
_reflns_limit_h_min                    0
_reflns_limit_h_max                    5
_reflns_limit_k_min                    0
_reflns_limit_k_max                    9
_reflns_limit_l_min                    -9
_reflns_limit_l_max                    9
_reflns_d_resolution_high              1.074
_reflns_d_resolution_low               9.903
#--eof--eof--eof--eof--eof--eof--eof--eof--eof--eof--eof--eof--eof--eof--eof--#
